# Supplementary material for: 6,12-Dihydro­dipyrido[1,2-a:1′,2′-d]pyrazinium bis­(perchlorate)
Source: Acta Crystallogr Sect E Struct Rep Online. 2009 Aug 22;65(Pt 9):o2203. doi: 10.1107/S1600536809032528 (PMC2969923; doi:10.1107/S1600536809032528)
Supplement: Supplementary file 1 [file e-65-o2203-sup1.cif]

##############################################################################
###                                                                        ###
###        Electronic paper (Acta Crystallographica Section E)             ###
###                                                                        ###
##############################################################################
#                                                                            #
# This CIF contains the data in a paper accepted for publication in Acta     #
# Crystallographica Section E. It conforms to the requirements of Notes      #
# for Authors for Section E, and has been peer reviewed under the auspices   #
# of the IUCr Commission on Journals.                                        #
#                                                                            #
# Full details of the Crystallographic Information File format               #
# are given in the paper "The Crystallographic Information File (CIF):       #
# a New Standard Archive File for Crystallography" by S. R. Hall, F. H.      #
# Allen and I. D. Brown [Acta Cryst. (1991), A47, 655-685].                  #
#                                                                            #
# The current version of the core CIF dictionary is obtainable from          #
# ftp://ftp.iucr.org/pub/cif_core.dic. The current version number is 2.4.    #
#                                                                            #
# Software is freely available for graphical display of the structure(s) in  #
# this CIF.  For information consult the CIF home page http://www.iucr.org/  #
# cif/home.html                                                              #
#                                                                            #
# This file may be used for bona fide research purposes within the           #
# scientific community so long as proper attribution is given to the journal # 
# article from which it was obtained.                                        #
#                                                                            #
##############################################################################
                                             
data_global
_audit_creation_method     SHELXL-97
_journal_date_recd_electronic     2009-08-13
_journal_date_accepted     2009-08-17
_journal_name_full     'Acta Crystallographica, Section E'
_journal_year     2009
_journal_volume     65
_journal_issue      9
_journal_page_first     o2203
_journal_page_last     o2203
_journal_paper_category     QO
_journal_coeditor_code     OM2266
_publ_contact_author_name     'Dr. Kwang Ha'
_publ_contact_author_address
; School of Applied Chemical Engineering,
  the Research Institute of Catalysis,
  Chonnam National University,
  Gwangju 500-757,
  Republic of Korea
;
_publ_contact_author_email     hakwang@chonnam.ac.kr
_publ_contact_author_fax     '82 62 530 1909'
_publ_contact_author_phone     '82 62 530 1901'
_publ_section_title
;
6,12-Dihydrodipyrido[1,2-<i>a</i>:1',2'-<i>d</i>]pyrazinium bis(perchlorate)
;
loop_
    _publ_author_name
    _publ_author_footnote
    _publ_author_address
    'Kim, Nam-Ho' .
; School of Applied Chemical Engineering,
  the Research Institute of Catalysis,
  Chonnam National University,
  Gwangju 500-757,
  Republic of Korea
;
    'Ha, Kwang' .
; School of Applied Chemical Engineering,
  the Research Institute of Catalysis,
  Chonnam National University,
  Gwangju 500-757,
  Republic of Korea
;
data_I
_chemical_name_systematic
;
6,12-Dihydrodipyrido[1,2-<i>a</i>:1',2'-<i>d</i>]pyrazinium bis(perchlorate)
;
_chemical_name_common     ?
_chemical_formula_moiety     'C12 H12 N2, 2(Cl O4 -)'
_chemical_formula_sum     'C12 H12 Cl2 N2 O8'
_chemical_formula_structural     ?
_chemical_formula_analytical     ?
_chemical_formula_iupac     'C12 H12 N2 2+, 2Cl O4 -'
_chemical_formula_weight     383.14
_chemical_melting_point     ?
_symmetry_cell_setting     Monoclinic
_symmetry_space_group_name_H-M     'P 21/c'
_symmetry_space_group_name_Hall     '-P 2ybc'
loop_
    _symmetry_equiv_pos_as_xyz
    'x, y, z'
    '-x, y+1/2, -z+1/2'
    '-x, -y, -z'
    'x, -y-1/2, z-1/2'
_cell_length_a     8.1632(8)
_cell_length_b     13.9396(14)
_cell_length_c     13.5903(13)
_cell_angle_alpha     90.00
_cell_angle_beta     96.023(2)
_cell_angle_gamma     90.00
_cell_volume     1537.9(3)
_cell_formula_units_Z     4
_cell_measurement_reflns_used     2227
_cell_measurement_theta_min     2.51
_cell_measurement_theta_max     23.70
_cell_measurement_temperature     296(2)
_exptl_crystal_description     'block'
_exptl_crystal_colour     'colorless'
_exptl_crystal_size_max     0.22
_exptl_crystal_size_mid     0.16
_exptl_crystal_size_min     0.10
_exptl_crystal_density_diffrn     1.655
_exptl_crystal_density_meas     ?
_exptl_crystal_density_method     'not measured'
_exptl_crystal_F_000     784
_exptl_absorpt_coefficient_mu     0.468
_exptl_absorpt_correction_type     multi-scan
_exptl_absorpt_process_details     '(SADABS; Bruker, 2000)'
_exptl_absorpt_correction_T_min     0.646
_exptl_absorpt_correction_T_max     0.954
_exptl_special_details
;
;
_diffrn_ambient_temperature     296(2)
_diffrn_radiation_type     MoK\a
_diffrn_radiation_wavelength     0.71073
_diffrn_radiation_source     'fine-focus sealed tube'
_diffrn_radiation_monochromator     graphite
_diffrn_measurement_device_type     'Bruker SMART 1000 CCD'
_diffrn_measurement_method     '\f and \w'
_diffrn_detector_area_resol_mean     ?
_diffrn_reflns_number     11269
_diffrn_reflns_av_R_equivalents     0.0679
_diffrn_reflns_av_sigmaI/netI     0.0891
_diffrn_reflns_theta_min     2.10
_diffrn_reflns_theta_max     28.28
_diffrn_reflns_theta_full     28.28
_diffrn_measured_fraction_theta_max     0.998
_diffrn_measured_fraction_theta_full     0.998
_diffrn_reflns_limit_h_min     -10
_diffrn_reflns_limit_h_max     10
_diffrn_reflns_limit_k_min     -18
_diffrn_reflns_limit_k_max     16
_diffrn_reflns_limit_l_min     -15
_diffrn_reflns_limit_l_max     18
_diffrn_standards_number     0
_diffrn_standards_interval_count     0
_diffrn_standards_interval_time     0
_diffrn_standards_decay_%     0
_refine_special_details
;
Refinement of <i>F</i>^2^ against ALL reflections. The weighted <i>R</i>-factor
<i>wR</i> and goodness of fit <i>S</i> are based on <i>F</i>^2^, conventional
<i>R</i>-factors <i>R</i> are based on <i>F</i>, with <i>F</i> set to zero for
negative <i>F</i>^2^. The threshold expression of <i>F</i>^2^ >
\s(<i>F</i>^2^) is used only for calculating <i>R</i>-factors(gt) <i>etc</i>.
and is not relevant to the choice of reflections for refinement.
<i>R</i>-factors based on <i>F</i>^2^ are statistically about twice as large
as those based on <i>F</i>, and <i>R</i>- factors based on ALL data will be
even larger.
;
_reflns_number_total     3809
_reflns_number_gt     1871
_reflns_threshold_expression     I>2\s(I)
_refine_ls_structure_factor_coef     Fsqd
_refine_ls_matrix_type     full
_refine_ls_R_factor_all     0.1440
_refine_ls_R_factor_gt     0.0582
_refine_ls_wR_factor_gt     0.1171
_refine_ls_wR_factor_ref     0.1628
_refine_ls_goodness_of_fit_ref     1.057
_refine_ls_restrained_S_all     1.057
_refine_ls_number_reflns     3809
_refine_ls_number_parameters     217
_refine_ls_number_restraints     0
_refine_ls_hydrogen_treatment     constr
_refine_ls_weighting_scheme     calc
_refine_ls_weighting_details
         'calc w=1/[\s^2^(Fo^2^)+(0.0561P)^2^+0.3329P] where P=(Fo^2^+2Fc^2^)/3'
_atom_sites_solution_hydrogens     geom
_atom_sites_solution_primary     direct
_atom_sites_solution_secondary     difmap
_refine_ls_shift/su_max     0.000
_refine_ls_shift/su_mean     0.000
_refine_diff_density_max     0.392
_refine_diff_density_min     -0.477
_refine_ls_extinction_method     none
_refine_ls_extinction_coef     ?
loop_
    _atom_type_symbol
    _atom_type_description
    _atom_type_scat_dispersion_real
    _atom_type_scat_dispersion_imag
    _atom_type_scat_source
    'C' 'C' 0.0033 0.0016
                         'International Tables Vol C Tables 4.2.6.8 and 6.1.1.4'
    'H' 'H' 0.0000 0.0000
                         'International Tables Vol C Tables 4.2.6.8 and 6.1.1.4'
    'Cl' 'Cl' 0.1484 0.1585
                         'International Tables Vol C Tables 4.2.6.8 and 6.1.1.4'
    'N' 'N' 0.0061 0.0033
                         'International Tables Vol C Tables 4.2.6.8 and 6.1.1.4'
    'O' 'O' 0.0106 0.0060
                         'International Tables Vol C Tables 4.2.6.8 and 6.1.1.4'
_computing_data_collection     'SMART (Bruker, 2000)'
_computing_cell_refinement     'SAINT (Bruker, 2000)'
_computing_data_reduction     'SAINT (Bruker, 2000)'
_computing_structure_solution     'SHELXS97 (Sheldrick, 2008)'
_computing_structure_refinement     'SHELXL97 (Sheldrick, 2008)'
_computing_molecular_graphics
                              'ORTEP-3 (Farrugia, 1997) and PLATON (Spek, 2009)'
_computing_publication_material     'SHELXL97 (Sheldrick, 2008)'
loop_
    _atom_site_type_symbol
    _atom_site_label
    _atom_site_fract_x
    _atom_site_fract_y
    _atom_site_fract_z
    _atom_site_U_iso_or_equiv
    _atom_site_adp_type
    _atom_site_calc_flag
    _atom_site_refinement_flags
    _atom_site_occupancy
    _atom_site_disorder_assembly
    _atom_site_disorder_group
    N N1 0.4245(4) 0.3340(2) 0.2124(2) 0.0413(8) Uani d . 1 . .
    N N2 0.1643(4) 0.4419(2) 0.2709(2) 0.0424(8) Uani d . 1 . .
    C C1 0.5777(5) 0.3093(3) 0.1934(3) 0.0512(11) Uani d . 1 . .
    H H1 0.6517 0.2840 0.2435 0.061 Uiso calc R 1 . .
    C C2 0.6240(6) 0.3214(3) 0.1007(3) 0.0592(12) Uani d . 1 . .
    H H2 0.7284 0.3025 0.0867 0.071 Uiso calc R 1 . .
    C C3 0.5151(6) 0.3618(3) 0.0275(3) 0.0584(12) Uani d . 1 . .
    H H3 0.5465 0.3718 -0.0356 0.070 Uiso calc R 1 . .
    C C4 0.3592(5) 0.3872(3) 0.0490(3) 0.0518(11) Uani d . 1 . .
    H H4 0.2849 0.4144 0.0004 0.062 Uiso calc R 1 . .
    C C5 0.3140(4) 0.3723(2) 0.1422(3) 0.0360(8) Uani d . 1 . .
    C C6 0.1484(5) 0.3943(3) 0.1727(3) 0.0486(10) Uani d . 1 . .
    H H6A 0.0892 0.4359 0.1240 0.058 Uiso calc R 1 . .
    H H6B 0.0860 0.3353 0.1759 0.058 Uiso calc R 1 . .
    C C7 0.0714(5) 0.5186(3) 0.2886(3) 0.0528(11) Uani d . 1 . .
    H H7 -0.0036 0.5428 0.2386 0.063 Uiso calc R 1 . .
    C C8 0.0869(6) 0.5607(3) 0.3796(3) 0.0607(12) Uani d . 1 . .
    H H8 0.0235 0.6140 0.3919 0.073 Uiso calc R 1 . .
    C C9 0.1978(5) 0.5233(3) 0.4535(3) 0.0582(12) Uani d . 1 . .
    H H9 0.2083 0.5505 0.5163 0.070 Uiso calc R 1 . .
    C C10 0.2924(5) 0.4459(3) 0.4336(3) 0.0497(10) Uani d . 1 . .
    H H10 0.3685 0.4211 0.4828 0.060 Uiso calc R 1 . .
    C C11 0.2753(4) 0.4047(2) 0.3413(2) 0.0334(8) Uani d . 1 . .
    C C12 0.3709(5) 0.3198(3) 0.3127(3) 0.0444(10) Uani d . 1 . .
    H H12A 0.4667 0.3107 0.3604 0.053 Uiso calc R 1 . .
    H H12B 0.3031 0.2627 0.3130 0.053 Uiso calc R 1 . .
    Cl Cl1 0.93531(13) 0.21962(7) 0.40847(7) 0.0483(3) Uani d . 1 . .
    O O1 0.7805(4) 0.2646(2) 0.4167(2) 0.0735(9) Uani d . 1 . .
    O O2 1.0582(4) 0.2624(3) 0.4763(3) 0.1006(13) Uani d . 1 . .
    O O3 0.9764(4) 0.2311(2) 0.3100(2) 0.0798(10) Uani d . 1 . .
    O O4 0.9247(4) 0.1204(2) 0.4313(2) 0.0759(10) Uani d . 1 . .
    Cl Cl2 0.38056(13) 0.06673(7) 0.22970(8) 0.0508(3) Uani d . 1 . .
    O O5 0.5488(4) 0.0854(3) 0.2602(3) 0.0955(12) Uani d . 1 . .
    O O6 0.2971(4) 0.0624(3) 0.3163(2) 0.0988(13) Uani d . 1 . .
    O O7 0.3618(4) -0.0210(2) 0.1771(2) 0.0821(11) Uani d . 1 . .
    O O8 0.3058(5) 0.1403(2) 0.1684(2) 0.0844(11) Uani d . 1 . .
loop_
    _atom_site_aniso_label
    _atom_site_aniso_U_11
    _atom_site_aniso_U_22
    _atom_site_aniso_U_33
    _atom_site_aniso_U_12
    _atom_site_aniso_U_13
    _atom_site_aniso_U_23
    N1 0.047(2) 0.0404(18) 0.0363(17) -0.0034(15) 0.0031(15) -0.0021(14)
    N2 0.0370(18) 0.053(2) 0.0378(17) -0.0020(15) 0.0059(15) 0.0048(15)
    C1 0.048(3) 0.052(3) 0.054(3) 0.0070(19) 0.006(2) -0.007(2)
    C2 0.054(3) 0.078(3) 0.048(3) 0.002(2) 0.020(2) -0.012(2)
    C3 0.065(3) 0.068(3) 0.044(2) -0.011(2) 0.014(2) -0.011(2)
    C4 0.063(3) 0.060(3) 0.031(2) -0.009(2) 0.000(2) 0.0016(19)
    C5 0.038(2) 0.040(2) 0.0285(18) -0.0069(17) 0.0014(16) -0.0012(15)
    C6 0.048(3) 0.061(3) 0.036(2) -0.006(2) -0.0005(19) -0.0014(19)
    C7 0.044(3) 0.062(3) 0.053(3) 0.015(2) 0.010(2) 0.009(2)
    C8 0.065(3) 0.059(3) 0.061(3) 0.018(2) 0.021(3) -0.003(2)
    C9 0.067(3) 0.065(3) 0.044(2) -0.001(2) 0.015(2) -0.007(2)
    C10 0.057(3) 0.057(3) 0.034(2) 0.004(2) 0.0051(19) -0.0004(19)
    C11 0.034(2) 0.0347(19) 0.0311(18) -0.0020(15) 0.0029(16) 0.0035(15)
    C12 0.054(3) 0.044(2) 0.035(2) 0.0008(19) 0.0062(19) 0.0034(17)
    Cl1 0.0477(6) 0.0519(6) 0.0458(6) 0.0002(5) 0.0080(5) -0.0004(5)
    O1 0.062(2) 0.088(2) 0.073(2) 0.0230(18) 0.0171(17) 0.0126(18)
    O2 0.086(3) 0.098(3) 0.108(3) -0.009(2) -0.035(2) -0.029(2)
    O3 0.103(3) 0.083(2) 0.061(2) -0.001(2) 0.046(2) 0.0076(18)
    O4 0.106(3) 0.0527(19) 0.071(2) 0.0025(18) 0.020(2) 0.0110(16)
    Cl2 0.0563(7) 0.0471(6) 0.0472(6) 0.0066(5) -0.0020(5) -0.0077(5)
    O5 0.055(2) 0.120(3) 0.107(3) -0.005(2) -0.015(2) -0.016(2)
    O6 0.085(3) 0.166(4) 0.048(2) 0.000(2) 0.0160(19) -0.012(2)
    O7 0.117(3) 0.0503(19) 0.072(2) 0.0157(18) -0.021(2) -0.0168(16)
    O8 0.120(3) 0.0476(18) 0.078(2) 0.0072(18) -0.026(2) 0.0011(16)
_geom_special_details
;
All e.s.d.'s (except the e.s.d. in the dihedral angle between two l.s. planes)
are estimated using the full covariance matrix. The cell e.s.d.'s are taken
into account individually in the estimation of e.s.d.'s in distances, angles
and torsion angles; correlations between e.s.d.'s in cell parameters are only
used when they are defined by crystal symmetry. An approximate (isotropic)
treatment of cell e.s.d.'s is used for estimating e.s.d.'s involving l.s.
planes.
;
loop_
    _geom_bond_atom_site_label_1
    _geom_bond_atom_site_label_2
    _geom_bond_site_symmetry_2
    _geom_bond_distance
    _geom_bond_publ_flag
    N1 C1 . 1.348(5) ?
    N1 C5 . 1.352(4) ?
    N1 C12 . 1.488(4) ?
    N2 C7 . 1.346(5) ?
    N2 C11 . 1.351(4) ?
    N2 C6 . 1.484(5) ?
    C1 C2 . 1.364(6) ?
    C1 H1 . 0.9300 ?
    C2 C3 . 1.383(6) ?
    C2 H2 . 0.9300 ?
    C3 C4 . 1.382(6) ?
    C3 H3 . 0.9300 ?
    C4 C5 . 1.371(5) ?
    C4 H4 . 0.9300 ?
    C5 C6 . 1.487(5) ?
    C6 H6A . 0.9700 ?
    C6 H6B . 0.9700 ?
    C7 C8 . 1.363(6) ?
    C7 H7 . 0.9300 ?
    C8 C9 . 1.382(6) ?
    C8 H8 . 0.9300 ?
    C9 C10 . 1.370(5) ?
    C9 H9 . 0.9300 ?
    C10 C11 . 1.372(5) ?
    C10 H10 . 0.9300 ?
    C11 C12 . 1.492(5) ?
    C12 H12A . 0.9700 ?
    C12 H12B . 0.9700 ?
    Cl1 O2 . 1.420(3) ?
    Cl1 O4 . 1.421(3) ?
    Cl1 O3 . 1.423(3) ?
    Cl1 O1 . 1.426(3) ?
    Cl2 O5 . 1.416(3) ?
    Cl2 O7 . 1.417(3) ?
    Cl2 O8 . 1.418(3) ?
    Cl2 O6 . 1.421(3) ?
loop_
    _geom_angle_atom_site_label_1
    _geom_angle_atom_site_label_2
    _geom_angle_atom_site_label_3
    _geom_angle_site_symmetry_1
    _geom_angle_site_symmetry_3
    _geom_angle
    _geom_angle_publ_flag
    C1 N1 C5 . . 122.0(3) ?
    C1 N1 C12 . . 120.6(3) ?
    C5 N1 C12 . . 117.4(3) ?
    C7 N2 C11 . . 121.7(3) ?
    C7 N2 C6 . . 121.3(3) ?
    C11 N2 C6 . . 117.0(3) ?
    N1 C1 C2 . . 119.8(4) ?
    N1 C1 H1 . . 120.1 ?
    C2 C1 H1 . . 120.1 ?
    C1 C2 C3 . . 119.7(4) ?
    C1 C2 H2 . . 120.1 ?
    C3 C2 H2 . . 120.1 ?
    C4 C3 C2 . . 119.3(4) ?
    C4 C3 H3 . . 120.4 ?
    C2 C3 H3 . . 120.4 ?
    C5 C4 C3 . . 120.0(4) ?
    C5 C4 H4 . . 120.0 ?
    C3 C4 H4 . . 120.0 ?
    N1 C5 C4 . . 119.2(3) ?
    N1 C5 C6 . . 116.3(3) ?
    C4 C5 C6 . . 124.5(4) ?
    N2 C6 C5 . . 110.3(3) ?
    N2 C6 H6A . . 109.6 ?
    C5 C6 H6A . . 109.6 ?
    N2 C6 H6B . . 109.6 ?
    C5 C6 H6B . . 109.6 ?
    H6A C6 H6B . . 108.1 ?
    N2 C7 C8 . . 120.3(4) ?
    N2 C7 H7 . . 119.8 ?
    C8 C7 H7 . . 119.8 ?
    C7 C8 C9 . . 119.2(4) ?
    C7 C8 H8 . . 120.4 ?
    C9 C8 H8 . . 120.4 ?
    C10 C9 C8 . . 119.6(4) ?
    C10 C9 H9 . . 120.2 ?
    C8 C9 H9 . . 120.2 ?
    C9 C10 C11 . . 120.3(4) ?
    C9 C10 H10 . . 119.9 ?
    C11 C10 H10 . . 119.9 ?
    N2 C11 C10 . . 118.9(3) ?
    N2 C11 C12 . . 116.7(3) ?
    C10 C11 C12 . . 124.4(3) ?
    N1 C12 C11 . . 110.2(3) ?
    N1 C12 H12A . . 109.6 ?
    C11 C12 H12A . . 109.6 ?
    N1 C12 H12B . . 109.6 ?
    C11 C12 H12B . . 109.6 ?
    H12A C12 H12B . . 108.1 ?
    O2 Cl1 O4 . . 108.8(2) ?
    O2 Cl1 O3 . . 110.1(2) ?
    O4 Cl1 O3 . . 109.87(19) ?
    O2 Cl1 O1 . . 109.6(2) ?
    O4 Cl1 O1 . . 109.6(2) ?
    O3 Cl1 O1 . . 108.8(2) ?
    O5 Cl2 O7 . . 110.9(2) ?
    O5 Cl2 O8 . . 112.5(2) ?
    O7 Cl2 O8 . . 108.15(19) ?
    O5 Cl2 O6 . . 107.4(2) ?
    O7 Cl2 O6 . . 110.2(2) ?
    O8 Cl2 O6 . . 107.6(2) ?
loop_
    _geom_torsion_atom_site_label_1
    _geom_torsion_atom_site_label_2
    _geom_torsion_atom_site_label_3
    _geom_torsion_atom_site_label_4
    _geom_torsion_site_symmetry_1
    _geom_torsion_site_symmetry_2
    _geom_torsion_site_symmetry_3
    _geom_torsion_site_symmetry_4
    _geom_torsion
    _geom_torsion_publ_flag
    C5 N1 C1 C2 . . . . -1.1(6) ?
    C12 N1 C1 C2 . . . . 179.0(3) ?
    N1 C1 C2 C3 . . . . 2.1(6) ?
    C1 C2 C3 C4 . . . . -1.6(6) ?
    C2 C3 C4 C5 . . . . 0.1(6) ?
    C1 N1 C5 C4 . . . . -0.5(5) ?
    C12 N1 C5 C4 . . . . 179.5(3) ?
    C1 N1 C5 C6 . . . . 178.8(3) ?
    C12 N1 C5 C6 . . . . -1.3(5) ?
    C3 C4 C5 N1 . . . . 0.9(6) ?
    C3 C4 C5 C6 . . . . -178.2(4) ?
    C7 N2 C6 C5 . . . . 136.2(4) ?
    C11 N2 C6 C5 . . . . -44.1(4) ?
    N1 C5 C6 N2 . . . . 44.5(4) ?
    C4 C5 C6 N2 . . . . -136.4(4) ?
    C11 N2 C7 C8 . . . . -0.4(6) ?
    C6 N2 C7 C8 . . . . 179.4(4) ?
    N2 C7 C8 C9 . . . . -0.5(6) ?
    C7 C8 C9 C10 . . . . 1.2(6) ?
    C8 C9 C10 C11 . . . . -1.1(6) ?
    C7 N2 C11 C10 . . . . 0.5(5) ?
    C6 N2 C11 C10 . . . . -179.2(3) ?
    C7 N2 C11 C12 . . . . -179.9(3) ?
    C6 N2 C11 C12 . . . . 0.3(4) ?
    C9 C10 C11 N2 . . . . 0.2(6) ?
    C9 C10 C11 C12 . . . . -179.3(4) ?
    C1 N1 C12 C11 . . . . 137.8(3) ?
    C5 N1 C12 C11 . . . . -42.2(4) ?
    N2 C11 C12 N1 . . . . 42.6(4) ?
    C10 C11 C12 N1 . . . . -137.9(4) ?
loop_
    _geom_hbond_atom_site_label_D
    _geom_hbond_atom_site_label_H
    _geom_hbond_atom_site_label_A
    _geom_hbond_site_symmetry_A
    _geom_hbond_distance_DH
    _geom_hbond_distance_HA
    _geom_hbond_distance_DA
    _geom_hbond_angle_DHA
    C1 H1 O1 . 0.93 2.49 3.358(6) 155.5
    C2 H2 O1 4_565 0.93 2.57 3.160(5) 121.9
    C4 H4 O6 4_565 0.93 2.54 3.228(5) 131.6
    C6 H6B O3 1_455 0.97 2.56 3.343(5) 137.4
    C7 H7 O6 2 0.93 2.45 3.249(5) 144.2
    C9 H9 O7 4_566 0.93 2.44 3.190(5) 138.0
