# Supplementary material for: 6,12-Dihydro­dipyrido[1,2-a:1′,2′-d]pyrazinium bis­(perchlorate)
Source: Acta Crystallogr Sect E Struct Rep Online. 2009 Aug 22;65(Pt 9):o2203. doi: 10.1107/S1600536809032528 (PMC2969923; doi:10.1107/S1600536809032528)
Supplement: Supplementary file 2 [file e-65-o2203-Isup2.hkl]

# 
# h,k,l, Fc-squared, Fo-squared, sigma(Fo-squared) and status flag 
# 
data_I
_shelx_title ' (C12H12N2)(ClO4)2' 
_shelx_refln_list_code          4 
_shelx_F_calc_maximum      174.42 
_exptl_crystal_F_000       784.00 
_reflns_d_resolution_high  0.7501 
 
loop_ 
 _symmetry_equiv_pos_as_xyz 
 'x, y, z' 
 '-x, y+1/2, -z+1/2' 
 '-x, -y, -z' 
 'x, -y-1/2, z-1/2' 
 
_cell_length_a     8.1632 
_cell_length_b    13.9396 
_cell_length_c    13.5903 
_cell_angle_alpha  90.000 
_cell_angle_beta   96.023 
_cell_angle_gamma  90.000 
 
_shelx_F_squared_multiplier     1.000 
 
loop_ 
 _refln_index_h 
 _refln_index_k 
 _refln_index_l 
 _refln_F_squared_calc 
 _refln_F_squared_meas 
 _refln_F_squared_sigma 
 _refln_observed_status 
   1   0   0      398.21      371.29     10.26 o 
   2   0   0     1216.06     1217.87     29.93 o 
   3   0   0    10332.53    10226.45    178.07 o 
   4   0   0     2164.74     2029.03     50.91 o 
   5   0   0        1.21       11.66     18.30 o 
   6   0   0      571.55      544.47     37.57 o 
   7   0   0      445.68      432.44     29.40 o 
   8   0   0      198.68      206.34     37.26 o 
   9   0   0      422.12      502.05     55.12 o 
  10   0   0        7.63       30.69     33.56 o 
   1   1   0     1633.38     1590.50     29.78 o 
   2   1   0     9216.03     9732.86    117.07 o 
   3   1   0     1891.62     1886.46     31.99 o 
   4   1   0        0.93       10.41      6.98 o 
   5   1   0     2741.18     2711.68     47.20 o 
   6   1   0      376.04      393.13     19.05 o 
   7   1   0       27.18       35.11     17.07 o 
   8   1   0      161.70      159.04     25.07 o 
   9   1   0       21.34        7.23     20.23 o 
  10   1   0        2.25       45.08     31.03 o 
   0   2   0       14.27       16.27      4.08 o 
   1   2   0     5537.65     6267.99    151.47 o 
   2   2   0     7189.27     7400.98    131.76 o 
   3   2   0      165.06      188.84     13.12 o 
   4   2   0     1216.85     1075.47     29.70 o 
   5   2   0       12.80       11.19     11.73 o 
   6   2   0      412.70      369.41     23.26 o 
   7   2   0      167.65      151.14     19.47 o 
   8   2   0      129.00      166.58     20.76 o 
   9   2   0        4.51        0.38     19.67 o 
  10   2   0       16.90       36.39     31.96 o 
   1   3   0    23342.45    22712.97    292.69 o 
   2   3   0     2898.64     3145.16     51.81 o 
   3   3   0      372.30      436.24     18.21 o 
   4   3   0      718.56      622.36     23.54 o 
   5   3   0      292.90      263.62     19.97 o 
   6   3   0      357.41      347.53     23.83 o 
   7   3   0       23.90       34.52     15.58 o 
   8   3   0      270.15      287.89     24.39 o 
   9   3   0        0.13        4.30     26.21 o 
  10   3   0       57.14       76.47     33.73 o 
   0   4   0        0.21        1.36     10.07 o 
   1   4   0    13107.61    13317.06    176.25 o 
   2   4   0      611.05      609.71     16.81 o 
   3   4   0       91.88       86.22      6.65 o 
   4   4   0      223.75      229.00     16.46 o 
   5   4   0      308.16      326.03     21.34 o 
   6   4   0      257.62      218.75     20.94 o 
   7   4   0      526.60      532.22     29.04 o 
   8   4   0      122.08      117.55     19.71 o 
   9   4   0        9.85       16.95     24.73 o 
  10   4   0        7.60       42.30     37.53 o 
   1   5   0      207.20      228.42     13.89 o 
   2   5   0      522.58      431.73     16.40 o 
   3   5   0        3.15       11.13      6.85 o 
   4   5   0      103.41       96.99     13.42 o 
   5   5   0      593.80      578.34     27.01 o 
   6   5   0        3.94        9.77     17.62 o 
   7   5   0       71.42       92.18     17.42 o 
   8   5   0      131.39      138.06     20.66 o 
   9   5   0       68.04       61.18     24.24 o 
  10   5   0       31.47       60.49     35.29 o 
   0   6   0     5541.60     5072.32    124.93 o 
   1   6   0     2559.94     2465.75     50.90 o 
   2   6   0        3.98       10.93      5.98 o 
   3   6   0       71.96       65.94     11.08 o 
   4   6   0       42.56       42.07      9.32 o 
   5   6   0       33.24       30.10     13.54 o 
   6   6   0       29.70       21.69     15.10 o 
   7   6   0        3.70       -8.97     12.30 o 
   8   6   0        6.73       -0.48     19.64 o 
   9   6   0       57.98       58.27     23.80 o 
  10   6   0        2.74       -7.12     29.26 o 
   1   7   0      144.32      176.91     16.37 o 
   2   7   0       48.65       35.58      9.87 o 
   3   7   0       53.71       55.33      9.39 o 
   4   7   0       77.79       81.09     10.68 o 
   5   7   0      118.21      114.76     16.62 o 
   6   7   0        9.81       18.91     15.63 o 
   7   7   0        1.15      -13.72     13.72 o 
   8   7   0        3.59       -7.42     19.81 o 
   9   7   0        3.34       27.21     12.90 o 
  10   7   0        0.65       56.59     17.36 o 
   0   8   0      103.07      116.40     19.96 o 
   1   8   0     2195.08     2023.73     48.72 o 
   2   8   0        5.57       15.85      9.76 o 
   3   8   0        5.99       -1.88      7.54 o 
   4   8   0     1037.18      990.26     26.55 o 
   5   8   0      471.83      428.26     27.93 o 
   6   8   0       49.97       48.91     16.12 o 
   7   8   0       24.32       43.65     17.17 o 
   8   8   0       56.46       83.17     26.26 o 
   9   8   0       30.16       48.63     16.06 o 
   1   9   0      332.78      300.30     19.94 o 
   2   9   0        2.03       -8.37      8.37 o 
   3   9   0        5.54       14.11     10.04 o 
   4   9   0       29.63       33.61     10.81 o 
   5   9   0       22.44       24.51     10.26 o 
   6   9   0      158.35      171.78     21.87 o 
   7   9   0       62.69       61.57     25.31 o 
   8   9   0        0.32       23.30     21.92 o 
   9   9   0       16.50       46.96     29.49 o 
   0  10   0      212.76      169.88     26.12 o 
   1  10   0       34.53       45.16     13.30 o 
   2  10   0       69.24       38.30     18.50 o 
   3  10   0       24.39       26.55     12.75 o 
   4  10   0        1.15      -13.28     19.98 o 
   5  10   0        2.74       10.22      9.81 o 
   6  10   0       30.95       38.61     17.68 o 
   7  10   0        3.11       15.63     23.75 o 
   8  10   0        4.45       35.77     20.73 o 
   9  10   0        1.03       22.90     29.35 o 
   1  11   0      777.91      749.94     33.11 o 
   2  11   0      131.23      132.04     17.62 o 
   3  11   0      902.81      857.89     40.62 o 
   4  11   0       11.21       14.58     12.67 o 
   5  11   0        6.06       -4.07      9.45 o 
   6  11   0      215.69      199.50     38.63 o 
   7  11   0       10.95        1.57     24.07 o 
   8  11   0        9.04       31.85     25.55 o 
   0  12   0       63.44       49.72     21.58 o 
   1  12   0      364.68      371.75     24.23 o 
   2  12   0        0.96        8.14     10.34 o 
   3  12   0        8.97      -10.26     10.26 o 
   4  12   0        8.13       10.20     10.29 o 
   5  12   0      182.85      154.37     17.50 o 
   6  12   0       25.60      -13.33     22.12 o 
   7  12   0       28.12       37.90     10.76 o 
   8  12   0       45.77       40.75     15.73 o 
   1  13   0      135.08      139.74     19.26 o 
   2  13   0      396.04      408.88     29.44 o 
   3  13   0       65.81       59.45     16.84 o 
   4  13   0       27.17       27.59     13.82 o 
   5  13   0      229.53      246.31     83.43 o 
   6  13   0       12.23       27.15     14.41 o 
   7  13   0        0.03       46.12     22.51 o 
   0  14   0      154.19      192.13     30.07 o 
   1  14   0        7.54       16.91     13.04 o 
   2  14   0       56.63       56.97     15.78 o 
   3  14   0       29.62       28.37     12.07 o 
   4  14   0        7.42       13.00     24.91 o 
   5  14   0        1.58       11.17     18.59 o 
   6  14   0        8.14       17.84     50.11 o 
   7  14   0       31.51       64.60     17.68 o 
   1  15   0       80.17       87.78     18.43 o 
   2  15   0       12.98       20.15     17.35 o 
   3  15   0       48.18       86.33     34.00 o 
   4  15   0       40.05       35.04     42.55 o 
   5  15   0        0.57       20.99     28.73 o 
   6  15   0       15.52        6.96     20.64 o 
   0  16   0       32.60       45.23     24.62 o 
   1  16   0      125.22      177.56     23.19 o 
   2  16   0        7.79       29.09     13.55 o 
   3  16   0       11.84        9.44     15.40 o 
   4  16   0       68.85       29.78     54.55 o 
   5  16   0       23.76       37.94     22.19 o 
   1  17   0        2.80       15.08     12.65 o 
   2  17   0        0.05       -0.49     27.05 o 
   3  17   0       17.42       28.20     40.90 o 
   4  17   0       38.27       27.16     15.93 o 
   0  18   0       47.03       52.86     22.41 o 
   1  18   0       30.71       53.84     19.15 o 
   2  18   0       14.96       49.92     36.49 o 
 -10   1   1       10.81       38.55     30.59 o 
  -9   1   1       13.85        5.76     20.26 o 
  -8   1   1        0.02       10.72     17.90 o 
  -7   1   1      245.88      268.87     23.07 o 
  -6   1   1      432.28      412.12     19.71 o 
  -5   1   1      333.43      292.88     16.41 o 
  -4   1   1      142.38      134.18     10.77 o 
  -3   1   1      326.70      315.97     13.80 o 
  -2   1   1    28239.53    28716.47    342.70 o 
  -1   1   1        2.32       12.53      1.72 o 
   0   1   1       32.68       36.44      2.34 o 
   1   1   1      584.69      477.82      9.96 o 
   2   1   1     5174.99     5120.85     73.02 o 
   3   1   1      348.34      340.41     13.07 o 
   4   1   1       27.90       12.63      6.63 o 
   5   1   1     1376.86     1173.54     28.36 o 
   6   1   1      663.29      601.74     22.45 o 
   7   1   1      371.45      403.19     25.47 o 
   8   1   1        0.03        9.47     19.04 o 
   9   1   1       34.31       34.10     21.71 o 
  10   1   1        4.08       43.74     23.77 o 
 -10   2   1       50.95       96.08     33.56 o 
  -9   2   1        3.00       33.19     27.31 o 
  -8   2   1        1.03       -4.71     13.64 o 
  -7   2   1      192.68      181.33     19.90 o 
  -6   2   1      204.16      219.24     15.05 o 
  -5   2   1      779.21      837.85     23.16 o 
  -4   2   1      113.79       78.03      8.22 o 
  -3   2   1        5.48       -1.86      4.64 o 
  -2   2   1     1743.20     1905.06     51.42 o 
  -1   2   1       30.96       21.75      2.59 o 
   0   2   1       12.61       32.25      2.90 o 
   1   2   1     1187.12     1137.10     20.81 o 
   2   2   1     1114.18     1212.45     26.15 o 
   3   2   1     3005.80     2768.28     48.46 o 
   4   2   1      531.09      579.60     22.72 o 
   5   2   1      236.38      222.21     18.36 o 
   6   2   1       72.18       82.73     16.73 o 
   7   2   1      290.17      272.25     25.30 o 
   8   2   1       26.02       22.71     13.98 o 
   9   2   1        0.19        0.59     18.53 o 
  10   2   1       18.82       18.27     22.35 o 
 -10   3   1        0.51       10.66     29.80 o 
  -9   3   1        5.45        9.48     26.87 o 
  -8   3   1       31.77       53.85     17.34 o 
  -7   3   1      179.05      188.31     20.99 o 
  -6   3   1        3.03        7.80     13.09 o 
  -5   3   1       63.60       74.58     14.14 o 
  -4   3   1        4.55        8.37      9.16 o 
  -3   3   1     1430.38     1331.80     31.15 o 
  -2   3   1      145.57      173.31     15.22 o 
  -1   3   1      914.36      910.24     19.11 o 
   0   3   1    15124.47    14371.30    194.07 o 
   1   3   1      509.52      559.39     18.48 o 
   2   3   1     5054.25     5035.18     59.36 o 
   3   3   1      803.30      684.89     21.79 o 
   4   3   1      526.19      523.69     22.43 o 
   5   3   1        0.19       -2.49     11.03 o 
   6   3   1      197.54      211.64     20.52 o 
   7   3   1       61.03       73.15     16.87 o 
   8   3   1       47.00       52.54     16.41 o 
   9   3   1       50.81       70.06     23.50 o 
  10   3   1        0.00      -17.74     29.24 o 
 -10   4   1        1.87       49.95     29.88 o 
  -9   4   1        2.31      -10.50     25.88 o 
  -8   4   1       13.68       16.90     15.40 o 
  -7   4   1       12.56       14.44     15.27 o 
  -6   4   1       28.33       -2.09     13.46 o 
  -5   4   1     1312.22     1344.33     45.12 o 
  -4   4   1      138.28      145.12     14.06 o 
  -3   4   1     4333.09     4394.55     80.45 o 
  -2   4   1     2408.42     2313.16     42.62 o 
  -1   4   1     5520.34     5208.56     74.80 o 
   0   4   1     7680.53     7323.22     99.85 o 
   1   4   1    19716.67    19404.79    288.72 o 
   2   4   1      241.04      320.80     15.00 o 
   3   4   1      389.74      434.96     12.93 o 
   4   4   1     3226.32     3014.74     56.55 o 
   5   4   1      320.39      324.57     21.81 o 
   6   4   1      916.95      849.86     33.63 o 
   7   4   1       63.56       61.67     17.25 o 
   8   4   1      158.74      183.16     22.09 o 
   9   4   1       13.50       21.10     15.27 o 
  10   4   1       51.10       68.93     38.38 o 
 -10   5   1       33.21       58.07     36.56 o 
  -9   5   1       64.14      118.03     25.37 o 
  -8   5   1       30.75       40.49     21.89 o 
  -7   5   1       15.43        6.53     14.23 o 
  -6   5   1       42.55       38.99     14.92 o 
  -5   5   1       11.81       10.41     11.54 o 
  -4   5   1      723.27      738.16     35.98 o 
  -3   5   1     1200.97     1137.45     29.92 o 
  -2   5   1      695.70      637.37     20.06 o 
  -1   5   1        4.96       22.58      6.96 o 
   0   5   1      252.41      261.59     15.56 o 
   1   5   1      836.58      851.08     24.67 o 
   2   5   1      112.25      118.26      9.29 o 
   3   5   1       29.61       32.98      6.37 o 
   4   5   1      354.16      328.76     14.52 o 
   5   5   1      153.86      167.31     12.68 o 
   6   5   1     1503.63     1374.53     41.89 o 
   7   5   1       30.54       27.13     15.66 o 
   8   5   1        4.92       28.99     15.90 o 
   9   5   1       15.01       41.72     20.64 o 
  10   5   1        4.55       34.09     36.87 o 
 -10   6   1        5.35       59.77     36.06 o 
  -9   6   1       22.10       48.40     25.80 o 
  -8   6   1       29.12       43.08     20.80 o 
  -7   6   1      178.73      226.79     22.28 o 
  -6   6   1      204.96      231.20     20.98 o 
  -5   6   1       83.91       82.91     15.25 o 
  -4   6   1      640.84      641.42     27.11 o 
  -3   6   1        5.55       -1.25      9.58 o 
  -2   6   1      981.08      970.77     25.02 o 
  -1   6   1      565.45      613.57     19.56 o 
   0   6   1      595.74      537.90     21.11 o 
   1   6   1     1125.76      946.94     28.00 o 
   2   6   1      119.41       82.58     10.78 o 
   3   6   1     1785.37     1785.87     29.51 o 
   4   6   1      334.31      311.25     13.74 o 
   5   6   1        9.74       10.31     12.58 o 
   6   6   1        0.30       16.12     13.82 o 
   7   6   1       43.19       42.96     21.68 o 
   8   6   1       14.03       -9.67     15.10 o 
   9   6   1       34.31       44.47     20.74 o 
  10   6   1        3.14       53.34     45.55 o 
 -10   7   1       36.37       54.46     16.59 o 
  -9   7   1        7.62       41.09     14.76 o 
  -8   7   1       73.59       84.23     27.23 o 
  -7   7   1       38.88       53.34     24.97 o 
  -6   7   1      384.26      351.74     24.12 o 
  -5   7   1      190.66      199.76     18.94 o 
  -4   7   1      189.55      211.36     20.22 o 
  -3   7   1       32.44       25.22      8.08 o 
  -2   7   1     2619.83     2505.32     46.60 o 
  -1   7   1      466.77      431.70     20.19 o 
   0   7   1       14.93       21.83      9.45 o 
   1   7   1      567.59      480.85     22.31 o 
   2   7   1     1135.02      962.45     31.61 o 
   3   7   1      307.52      321.19     17.30 o 
   4   7   1      265.94      245.74     20.17 o 
   5   7   1      221.01      232.29     20.20 o 
   6   7   1       24.27       36.68     16.15 o 
   7   7   1      291.77      341.88     28.22 o 
   8   7   1       37.58       50.14     20.71 o 
   9   7   1        8.68       13.85     21.71 o 
  -9   8   1       11.58       31.11     15.36 o 
  -8   8   1       20.05       12.16     21.08 o 
  -7   8   1       38.98       39.53     24.22 o 
  -6   8   1      231.29      280.54     25.21 o 
  -5   8   1      100.85       92.21     15.72 o 
  -4   8   1      921.98      954.13     31.40 o 
  -3   8   1      187.42      176.03     11.37 o 
  -2   8   1      165.87      146.70     13.25 o 
  -1   8   1      366.39      376.30     20.43 o 
   0   8   1      861.09      800.89     29.00 o 
   1   8   1        0.08        4.38      8.95 o 
   2   8   1     3120.24     3046.93     65.38 o 
   3   8   1     1114.45     1061.87     34.64 o 
   4   8   1       92.14      101.50     13.66 o 
   5   8   1      818.86      773.57     39.70 o 
   6   8   1       12.00       20.62     15.53 o 
   7   8   1        5.92       11.21     16.83 o 
   8   8   1        3.03       -0.38     21.47 o 
   9   8   1       28.19       36.85     21.95 o 
  -9   9   1        5.83       21.77     24.22 o 
  -8   9   1       16.02        3.27     22.18 o 
  -7   9   1       97.27       89.04     27.31 o 
  -6   9   1       45.23       41.86     24.31 o 
  -5   9   1      114.19      140.54     19.19 o 
  -4   9   1      257.61      283.02     17.48 o 
  -3   9   1      844.23      894.05     31.26 o 
  -2   9   1       79.08       79.15     14.73 o 
  -1   9   1     1611.67     1466.87     41.27 o 
   0   9   1     1096.81     1032.79     38.68 o 
   1   9   1       18.06       26.37     10.88 o 
   2   9   1      399.12      399.98     24.23 o 
   3   9   1       15.53        4.57     10.51 o 
   4   9   1      990.14      912.81     32.32 o 
   5   9   1      242.16      224.01     19.22 o 
   6   9   1      209.89      199.79     25.32 o 
   7   9   1       24.47       54.52     19.64 o 
   8   9   1       40.16       47.18     26.32 o 
   9   9   1       42.94       70.68     32.47 o 
  -9  10   1        0.01        9.05     25.75 o 
  -8  10   1       54.21       39.63     17.39 o 
  -7  10   1        6.82        1.92     20.72 o 
  -6  10   1       48.17       25.59     23.04 o 
  -5  10   1      566.27      616.68     28.05 o 
  -4  10   1       73.72       61.41     22.30 o 
  -3  10   1      564.04      567.30     32.92 o 
  -2  10   1      160.76      149.28     16.20 o 
  -1  10   1     1509.66     1416.44     42.17 o 
   0  10   1       43.51       51.18     13.63 o 
   1  10   1      452.76      395.49     24.36 o 
   2  10   1     1780.02     1639.54     47.00 o 
   3  10   1      207.41      213.36     29.92 o 
   4  10   1      903.74      907.57     32.75 o 
   5  10   1      146.18      133.94     16.59 o 
   6  10   1       73.16       56.33     19.31 o 
   7  10   1        5.72        8.64     23.47 o 
   8  10   1       62.95       46.46     22.76 o 
   9  10   1       11.80       45.65     31.07 o 
  -8  11   1        1.84       26.61     35.81 o 
  -7  11   1        5.59        3.38     19.82 o 
  -6  11   1        0.41       10.90     21.18 o 
  -5  11   1        9.67       32.87     47.08 o 
  -4  11   1       61.13       72.11     18.92 o 
  -3  11   1      214.83      187.59     22.49 o 
  -2  11   1      850.55      837.95     32.93 o 
  -1  11   1       15.04       16.15     12.00 o 
   0  11   1       80.34       64.67     15.05 o 
   1  11   1      170.24      154.84     18.61 o 
   2  11   1        0.03        7.94     11.19 o 
   3  11   1       58.55       62.38     17.00 o 
   4  11   1       10.50       14.74     21.26 o 
   5  11   1      101.59      119.23     16.24 o 
   6  11   1       49.70       66.83     20.03 o 
   7  11   1       53.20       44.58     30.83 o 
   8  11   1        9.84       11.26     35.56 o 
  -8  12   1       27.36       46.06     37.60 o 
  -7  12   1       53.90       50.38     23.20 o 
  -6  12   1       72.18       51.81     29.76 o 
  -5  12   1       10.49       11.51     22.14 o 
  -4  12   1      527.61      584.90     34.67 o 
  -3  12   1      208.89      217.43     23.07 o 
  -2  12   1        0.19        7.64     24.80 o 
  -1  12   1      567.34      489.07     27.69 o 
   0  12   1     1359.49     1168.62     41.20 o 
   1  12   1       39.27       27.03     12.77 o 
   2  12   1       44.65       63.44     14.99 o 
   3  12   1      885.44      943.63     50.59 o 
   4  12   1       48.81       43.62     15.26 o 
   5  12   1       70.22       96.76     16.15 o 
   6  12   1        1.45       -1.56     21.16 o 
   7  12   1        2.38       33.14     32.61 o 
   8  12   1       30.24       40.07     42.15 o 
  -7  13   1        3.74       36.54     30.77 o 
  -6  13   1       16.65       33.82     23.34 o 
  -5  13   1       59.67       72.74     28.07 o 
  -4  13   1       21.13       54.50     24.91 o 
  -3  13   1        2.07        0.78     11.93 o 
  -2  13   1      186.38      201.85     22.49 o 
  -1  13   1       10.00        3.67     11.07 o 
   0  13   1       20.48       34.15     12.96 o 
   1  13   1      151.25      166.77     19.72 o 
   2  13   1       15.90        5.89     10.38 o 
   3  13   1        6.65       -4.11     10.40 o 
   4  13   1        7.40        8.68     11.22 o 
   5  13   1      137.71      135.96     23.26 o 
   6  13   1        2.01        9.10     15.53 o 
   7  13   1       18.10       34.78     17.44 o 
  -7  14   1        0.00       30.73     39.90 o 
  -6  14   1        5.73       60.49     31.35 o 
  -5  14   1       19.17       13.52     20.52 o 
  -4  14   1       11.65       42.37     25.19 o 
  -3  14   1       39.27       52.75     15.73 o 
  -2  14   1        3.27        6.31     13.50 o 
  -1  14   1      111.51      144.99     21.83 o 
   0  14   1        3.49       -2.88      9.13 o 
   1  14   1       36.52       33.46     12.81 o 
   2  14   1       26.46       34.26     13.43 o 
   3  14   1        2.89       32.36     13.42 o 
   4  14   1       92.59      118.21     20.70 o 
   5  14   1        0.22       -9.43     16.57 o 
   6  14   1        5.88       41.61     35.74 o 
   7  14   1        1.72       40.86     12.37 o 
  -6  15   1        3.07       13.64     31.94 o 
  -5  15   1        3.87       32.41     27.47 o 
  -4  15   1       36.00       22.87     25.19 o 
  -3  15   1      123.67      157.27     42.72 o 
  -2  15   1       91.03       63.46     17.16 o 
  -1  15   1      135.37      152.84     22.20 o 
   0  15   1        0.01        2.30     13.57 o 
   1  15   1       67.46       88.24     17.46 o 
   2  15   1      191.08      196.87     23.78 o 
   3  15   1       58.14       71.91     17.79 o 
   4  15   1        3.19        4.34     11.75 o 
   5  15   1        0.22       -1.12     15.82 o 
   6  15   1       17.13       42.23     28.74 o 
  -5  16   1        5.10       25.42     25.30 o 
  -4  16   1        2.19       13.23     12.96 o 
  -3  16   1        0.64       10.08     30.28 o 
  -2  16   1        0.24       -6.56     10.49 o 
  -1  16   1       12.30       19.04     12.32 o 
   0  16   1       88.29       97.37     24.43 o 
   1  16   1       22.04       31.55     13.67 o 
   2  16   1       12.59        6.92     14.45 o 
   3  16   1        0.07       15.79     11.51 o 
   4  16   1       39.00       37.21     42.12 o 
   5  16   1        4.27       24.50     16.84 o 
  -4  17   1        0.00       -5.15     28.09 o 
  -3  17   1        2.36       36.30     18.17 o 
  -2  17   1        1.13       19.07      9.92 o 
  -1  17   1        0.62        8.05     11.86 o 
   0  17   1        3.72       10.63     13.31 o 
   1  17   1        2.28        0.85     10.74 o 
   2  17   1       14.76       27.35     12.58 o 
   3  17   1        1.69       30.93     33.28 o 
   4  17   1        1.15       13.21     14.73 o 
  -2  18   1        0.57       -2.38     20.34 o 
  -1  18   1        1.75       29.02     22.56 o 
   0  18   1       12.87       37.32     16.26 o 
   1  18   1        6.03        1.82     13.46 o 
   2  18   1        0.04        7.33     13.21 o 
 -10   0   2       17.19       56.35     72.33 o 
  -9   0   2        6.35       -4.95     27.40 o 
  -8   0   2      156.42      171.47     35.49 o 
  -7   0   2      195.96      232.35     25.05 o 
  -6   0   2      391.18      405.17     29.51 o 
  -5   0   2      421.45      447.57     28.32 o 
  -4   0   2     5503.74     5318.82    121.48 o 
  -3   0   2      140.07      128.37     14.98 o 
  -2   0   2      828.51      783.52     22.23 o 
  -1   0   2    20040.92    21639.96    446.42 o 
   0   0   2    14223.79    14969.69    467.02 o 
   1   0   2     5518.71     5527.54    182.15 o 
   2   0   2      802.86      756.51     42.74 o 
   3   0   2     5703.61     5487.13    103.81 o 
   4   0   2      646.71      658.28     27.77 o 
   5   0   2     1316.67     1208.33     41.68 o 
   6   0   2      459.39      445.80     27.59 o 
   7   0   2      900.10      885.09     91.19 o 
   8   0   2        2.54      -25.09     25.09 o 
   9   0   2       28.30       28.21     32.16 o 
  10   0   2        2.73       25.92     35.45 o 
 -10   1   2        1.07       19.75     48.32 o 
  -9   1   2       44.26       64.15     29.29 o 
  -8   1   2      111.79      117.62     22.18 o 
  -7   1   2      150.61      161.53     18.73 o 
  -6   1   2      625.19      586.84     23.07 o 
  -5   1   2        0.45       -7.22      9.59 o 
  -4   1   2     1438.30     1420.35     29.43 o 
  -3   1   2       57.49       77.19      8.16 o 
  -2   1   2     1386.31     1313.23     23.52 o 
  -1   1   2     1665.52     1844.86     45.00 o 
   0   1   2     2542.45     2823.67     53.08 o 
   1   1   2    30422.66    32546.28    558.31 o 
   2   1   2      279.56      270.92     14.98 o 
   3   1   2      124.64      109.11      9.93 o 
   4   1   2      623.67      627.68     22.95 o 
   5   1   2      239.00      227.28     18.28 o 
   6   1   2       83.05      114.71     16.11 o 
   7   1   2      520.66      555.83     28.12 o 
   8   1   2       42.24       55.35     14.68 o 
   9   1   2       57.14       58.17     22.96 o 
  10   1   2       66.97      102.82     29.44 o 
 -10   2   2       55.02      141.90     96.22 o 
  -9   2   2      389.79      458.68     44.85 o 
  -8   2   2        5.25       40.21     14.91 o 
  -7   2   2       39.04       53.38     15.75 o 
  -6   2   2       10.57       -1.21     13.21 o 
  -5   2   2     1358.10     1289.71     29.49 o 
  -4   2   2      220.90      246.80     13.41 o 
  -3   2   2        1.03        6.38      5.94 o 
  -2   2   2    11049.43    11178.71    178.73 o 
  -1   2   2     5022.35     5236.80     80.52 o 
   0   2   2     8948.16     9427.55    141.10 o 
   1   2   2      683.61      782.98     22.57 o 
   2   2   2     4147.79     4190.79     84.09 o 
   3   2   2      417.47      404.16     16.93 o 
   4   2   2     3122.99     3040.00     55.64 o 
   5   2   2     1570.08     1546.59     39.84 o 
   6   2   2      133.23      110.05     16.69 o 
   7   2   2      593.70      607.18     32.88 o 
   8   2   2        1.55       12.62     11.73 o 
   9   2   2        2.91        5.50     20.28 o 
  10   2   2        0.11        2.75     24.73 o 
 -10   3   2       30.26       -7.31     29.58 o 
  -9   3   2        2.53        5.97     26.64 o 
  -8   3   2       44.76       55.50     20.89 o 
  -7   3   2      865.04      976.65     68.82 o 
  -6   3   2       19.73        6.89     13.68 o 
  -5   3   2      194.72      196.52     13.66 o 
  -4   3   2       92.59      102.00     11.86 o 
  -3   3   2      875.75      770.40     25.62 o 
  -2   3   2     2038.41     2116.95     29.66 o 
  -1   3   2    14759.47    14522.50    188.28 o 
   0   3   2     8595.49     8841.22    116.56 o 
   1   3   2      300.84      291.16     12.87 o 
   2   3   2     1027.06      934.42     23.81 o 
   3   3   2      207.00      226.84     14.33 o 
   4   3   2      198.89      208.06     16.00 o 
   5   3   2      553.74      545.29     26.09 o 
   6   3   2      342.79      356.42     24.48 o 
   7   3   2      215.77      241.20     21.91 o 
   8   3   2      345.06      375.57     29.68 o 
   9   3   2       24.91       42.10     22.42 o 
  10   3   2        1.80       -0.81     28.04 o 
 -10   4   2       18.84       64.61     33.01 o 
  -9   4   2        1.79        0.04     32.30 o 
  -8   4   2       67.77       96.20     22.60 o 
  -7   4   2        0.09        1.35     13.83 o 
  -6   4   2       33.71       31.95     14.30 o 
  -5   4   2      672.02      618.75     25.82 o 
  -4   4   2       25.81       18.76      9.13 o 
  -3   4   2      184.34      222.87     12.59 o 
  -2   4   2      380.71      402.95     16.27 o 
  -1   4   2      100.86      111.12      8.12 o 
   0   4   2      403.29      367.80     14.34 o 
   1   4   2      432.39      452.55     16.77 o 
   2   4   2     1251.58     1225.76     28.82 o 
   3   4   2      212.01      207.15     10.62 o 
   4   4   2       35.61       28.31     13.90 o 
   5   4   2      236.36      240.79     20.00 o 
   6   4   2      618.28      622.99     29.89 o 
   7   4   2       89.86      111.34     17.94 o 
   8   4   2       30.92        8.18     22.98 o 
   9   4   2        7.04       22.86     15.74 o 
  10   4   2       14.91       10.21     43.56 o 
 -10   5   2        9.56       39.78     35.21 o 
  -9   5   2       23.55       65.67     22.37 o 
  -8   5   2      141.37      151.39     26.75 o 
  -7   5   2      109.30      120.42     24.40 o 
  -6   5   2      250.43      250.48     20.77 o 
  -5   5   2      250.64      254.16     18.96 o 
  -4   5   2     1353.68     1295.98     43.37 o 
  -3   5   2     2273.38     2417.66     41.77 o 
  -2   5   2      484.57      528.48     14.96 o 
  -1   5   2      615.58      624.04     17.49 o 
   0   5   2     9194.66     9068.99    123.20 o 
   1   5   2       19.88        1.12      6.29 o 
   2   5   2      461.83      414.43     17.29 o 
   3   5   2      218.18      242.67     11.51 o 
   4   5   2       12.11       14.61      8.05 o 
   5   5   2     1004.20      981.63     33.08 o 
   6   5   2      403.59      408.51     26.64 o 
   7   5   2       36.47       42.49     16.32 o 
   8   5   2       34.61       52.33     18.18 o 
   9   5   2        0.57        6.15     24.70 o 
  10   5   2       32.68       63.52     50.05 o 
 -10   6   2        8.09       24.87     32.54 o 
  -9   6   2       48.73       62.69     24.18 o 
  -8   6   2      169.64      156.71     27.59 o 
  -7   6   2       30.95       32.51     19.75 o 
  -6   6   2       82.16      100.35     16.52 o 
  -5   6   2       68.22       97.08     14.72 o 
  -4   6   2       26.22       28.01     10.16 o 
  -3   6   2     1311.79     1297.20     58.56 o 
  -2   6   2      356.26      364.81     13.74 o 
  -1   6   2      762.75      665.32     19.77 o 
   0   6   2       26.18       11.82      6.41 o 
   1   6   2      304.52      323.34     17.37 o 
   2   6   2       52.04       55.36      9.83 o 
   3   6   2      106.37      121.94     10.50 o 
   4   6   2      171.77      185.69     11.62 o 
   5   6   2      145.65      167.38     19.11 o 
   6   6   2      918.28      904.23     37.48 o 
   7   6   2        9.77       -0.19     15.57 o 
   8   6   2       35.68       57.83     24.14 o 
   9   6   2        1.94       40.43     18.18 o 
  10   6   2        0.08       -7.86     43.36 o 
 -10   7   2        0.67       29.59     23.02 o 
  -9   7   2        5.25       10.98     13.83 o 
  -8   7   2       17.22       48.88     28.12 o 
  -7   7   2       11.89       19.12     19.78 o 
  -6   7   2      107.57      110.85     23.50 o 
  -5   7   2        8.23        7.39     11.23 o 
  -4   7   2        3.15        9.01     10.14 o 
  -3   7   2       90.54       69.88     12.01 o 
  -2   7   2        8.76        5.15      6.31 o 
  -1   7   2     1139.36     1073.94     26.40 o 
   0   7   2      677.68      586.97     22.73 o 
   1   7   2      319.33      335.90     19.65 o 
   2   7   2     1131.47     1122.93     32.81 o 
   3   7   2      330.70      364.82     20.45 o 
   4   7   2      499.76      488.12     17.86 o 
   5   7   2      101.12      103.82     20.08 o 
   6   7   2      755.55      722.18     40.19 o 
   7   7   2       49.36       58.41     20.25 o 
   8   7   2        3.52        4.40     17.16 o 
   9   7   2       23.79       28.45     23.95 o 
  -9   8   2       36.54       33.93     16.11 o 
  -8   8   2       31.94       44.10     25.09 o 
  -7   8   2       26.95       34.68     24.70 o 
  -6   8   2       26.59       32.01     30.21 o 
  -5   8   2      273.43      281.54     20.18 o 
  -4   8   2       61.25       74.97      9.36 o 
  -3   8   2       11.80       14.80      7.48 o 
  -2   8   2       24.67       17.81      7.65 o 
  -1   8   2      381.63      394.10     20.06 o 
   0   8   2     3571.86     3235.89    102.94 o 
   1   8   2     4832.83     4684.11    112.82 o 
   2   8   2      538.97      512.02     25.10 o 
   3   8   2       10.54        7.70     10.29 o 
   4   8   2     1345.54     1433.00     40.46 o 
   5   8   2      459.63      446.76     41.57 o 
   6   8   2        1.22        4.34     14.96 o 
   7   8   2       64.32       74.93     21.12 o 
   8   8   2       30.79       28.63     18.69 o 
   9   8   2        6.19       44.37     23.35 o 
  -9   9   2       13.01       18.30     14.80 o 
  -8   9   2       62.19       46.92     25.82 o 
  -7   9   2       63.73      116.78     28.55 o 
  -6   9   2       54.33       61.60     32.73 o 
  -5   9   2       11.71       -8.09     11.78 o 
  -4   9   2        5.70       11.15      7.73 o 
  -3   9   2      136.72      116.93     15.33 o 
  -2   9   2       15.77       29.48      9.10 o 
  -1   9   2       66.78       84.47     12.87 o 
   0   9   2        0.68        0.14      9.27 o 
   1   9   2       31.58       24.85     10.95 o 
   2   9   2      285.43      273.25     20.63 o 
   3   9   2      332.11      297.42     21.21 o 
   4   9   2      426.02      396.33     23.36 o 
   5   9   2      396.68      383.82     23.69 o 
   6   9   2      225.42      226.79     26.79 o 
   7   9   2       47.61       19.05     17.77 o 
   8   9   2        1.39        0.07     20.70 o 
   9   9   2        0.13       62.79     29.24 o 
  -9  10   2        4.94       26.12     29.45 o 
  -8  10   2        0.05       16.05     18.72 o 
  -7  10   2        0.27       28.10     23.10 o 
  -6  10   2       15.08       34.67     22.39 o 
  -5  10   2       28.94       17.16     21.80 o 
  -4  10   2       56.33       52.28     23.51 o 
  -3  10   2      376.31      358.85     24.03 o 
  -2  10   2      186.86      189.59     16.10 o 
  -1  10   2       17.54       15.21      9.95 o 
   0  10   2       64.23       40.25     12.71 o 
   1  10   2        5.16        7.00     10.62 o 
   2  10   2      466.25      400.61     25.11 o 
   3  10   2        2.41       13.33     11.36 o 
   4  10   2      306.62      300.83     21.99 o 
   5  10   2       79.50       95.40     15.59 o 
   6  10   2       10.38       10.30     19.73 o 
   7  10   2       39.65       53.96     20.61 o 
   8  10   2        9.17       53.85     12.38 o 
  -8  11   2        1.13       23.73     25.98 o 
  -7  11   2      156.54      170.03     36.85 o 
  -6  11   2        0.22        8.16     20.46 o 
  -5  11   2      140.68      142.06     28.75 o 
  -4  11   2      265.37      283.78     33.00 o 
  -3  11   2      525.83      501.22     30.67 o 
  -2  11   2      288.23      276.28     20.19 o 
  -1  11   2      393.20      387.30     23.75 o 
   0  11   2      131.65      122.24     21.57 o 
   1  11   2      185.51      169.24     19.25 o 
   2  11   2     1896.85     1762.18     51.06 o 
   3  11   2       67.09       81.46     17.99 o 
   4  11   2        0.32        1.15     10.26 o 
   5  11   2       71.63       81.52     16.64 o 
   6  11   2      230.00      261.15     29.36 o 
   7  11   2        2.28        8.09     19.85 o 
   8  11   2        1.71       43.35     18.84 o 
  -8  12   2        1.23       50.50     45.99 o 
  -7  12   2        0.65       48.98     12.90 o 
  -6  12   2       18.28       68.07     25.45 o 
  -5  12   2       20.18       50.85     34.85 o 
  -4  12   2      146.60       88.34     29.17 o 
  -3  12   2       59.96       65.95     15.91 o 
  -2  12   2      214.08      170.59     21.26 o 
  -1  12   2       16.09       13.70     11.35 o 
   0  12   2      332.99      348.64     26.93 o 
   1  12   2      246.64      288.50     24.11 o 
   2  12   2       27.47       21.64     14.17 o 
   3  12   2        3.60       16.16     11.06 o 
   4  12   2      334.34      373.85     43.33 o 
   5  12   2        1.07        1.51     11.14 o 
   6  12   2       50.33       62.53     19.99 o 
   7  12   2       13.38       23.63     21.79 o 
   8  12   2        0.03       20.95     37.70 o 
  -7  13   2        9.00       27.94     22.22 o 
  -6  13   2      100.12       82.39     51.99 o 
  -5  13   2       23.04       14.24     24.91 o 
  -4  13   2       56.05       69.31     25.23 o 
  -3  13   2      369.81      332.19     42.15 o 
  -2  13   2      151.05      148.98     20.03 o 
  -1  13   2       25.44       23.77     11.44 o 
   0  13   2        0.40        1.22     11.09 o 
   1  13   2      560.23      548.68     30.79 o 
   2  13   2       84.95       67.53     17.04 o 
   3  13   2       29.71       51.80     15.30 o 
   4  13   2       32.24       44.46     15.64 o 
   5  13   2        2.11        9.05     11.48 o 
   6  13   2       10.40        2.94     27.11 o 
   7  13   2        2.25       12.86     20.60 o 
  -7  14   2        1.45       24.16     12.40 o 
  -6  14   2       19.18       83.07     32.38 o 
  -5  14   2        8.55        7.93     19.58 o 
  -4  14   2      194.97      182.15     59.82 o 
  -3  14   2        1.47       18.22     18.75 o 
  -2  14   2        0.02        1.27     10.20 o 
  -1  14   2      215.32      211.58     28.38 o 
   0  14   2       26.95       30.19     13.15 o 
   1  14   2        2.90        3.88     10.74 o 
   2  14   2       67.79       91.70     18.68 o 
   3  14   2      156.93      160.71     22.22 o 
   4  14   2        1.14        3.47     11.15 o 
   5  14   2       88.86       86.89     20.94 o 
   6  14   2       38.60       50.04     45.78 o 
  -6  15   2        6.75       26.31     29.57 o 
  -5  15   2       31.41       28.71     24.18 o 
  -4  15   2        3.23        3.75     16.19 o 
  -3  15   2       16.80       17.16     22.60 o 
  -2  15   2       27.09       37.23     21.56 o 
  -1  15   2       18.82       23.79     13.28 o 
   0  15   2       56.55       87.40     16.45 o 
   1  15   2       19.73       32.30     13.81 o 
   2  15   2       16.65       24.71     13.41 o 
   3  15   2        7.78       16.87     13.16 o 
   4  15   2        0.16       -8.52      9.96 o 
   5  15   2        6.33       21.88     14.62 o 
   6  15   2        9.37       18.81     16.76 o 
  -5  16   2       63.89       17.43     39.04 o 
  -4  16   2       20.97        9.37     21.48 o 
  -3  16   2      137.99      164.44     62.97 o 
  -2  16   2       31.46       61.68     26.70 o 
  -1  16   2        5.31       -5.34     10.16 o 
   0  16   2       61.21       52.81     17.13 o 
   1  16   2        7.65       28.32     12.62 o 
   2  16   2       17.61       34.86     20.91 o 
   3  16   2       36.07       62.66     22.59 o 
   4  16   2       62.92       50.91     34.16 o 
   5  16   2        7.38       16.17     13.37 o 
  -4  17   2        0.18       19.66     25.45 o 
  -3  17   2        4.94       -7.05     12.07 o 
  -2  17   2       20.52       11.43     35.12 o 
  -1  17   2       24.14      117.33     60.13 o 
   0  17   2       88.71      102.18     22.87 o 
   1  17   2        3.87        5.88     11.29 o 
   2  17   2       37.05       68.44     17.00 o 
   3  17   2       32.38       40.94     16.47 o 
   4  17   2        2.44        8.00     16.05 o 
  -2  18   2       14.70       45.00     31.78 o 
  -1  18   2        8.06       35.60     21.88 o 
   0  18   2        0.16       32.83     16.01 o 
   1  18   2        1.39        1.77     14.00 o 
   2  18   2       13.02       28.06     16.59 o 
 -10   1   3       14.89       87.96     50.49 o 
  -9   1   3       77.44      117.37     47.57 o 
  -8   1   3       81.12       92.16     20.69 o 
  -7   1   3      689.69      680.53     30.01 o 
  -6   1   3      150.04      158.95     15.39 o 
  -5   1   3       86.91      107.00     12.72 o 
  -4   1   3      636.01      725.66     20.86 o 
  -3   1   3     1301.30     1188.33     22.85 o 
  -2   1   3      267.71      258.52      9.61 o 
  -1   1   3     1907.21     1988.58     39.74 o 
   0   1   3     1837.92     2084.51     53.57 o 
   1   1   3     6994.19     7757.40    180.36 o 
   2   1   3     2285.77     2362.00     67.76 o 
   3   1   3      178.87      217.46     15.90 o 
   4   1   3     3194.92     3193.08     73.53 o 
   5   1   3      107.51       91.46     13.68 o 
   6   1   3      492.29      480.26     25.62 o 
   7   1   3        0.02        3.25     18.32 o 
   8   1   3       61.73       59.28     24.85 o 
   9   1   3       27.80        0.58     24.48 o 
  10   1   3        6.14       22.08     29.61 o 
 -10   2   3       72.37       83.30     51.37 o 
  -9   2   3       23.24       29.84     26.91 o 
  -8   2   3      108.23      103.56     29.13 o 
  -7   2   3       61.51       44.15     16.09 o 
  -6   2   3       23.57       27.89     14.03 o 
  -5   2   3      151.90      119.35     13.24 o 
  -4   2   3       27.87       35.44      8.69 o 
  -3   2   3     1729.38     2026.03     57.48 o 
  -2   2   3      367.86      358.93     13.37 o 
  -1   2   3    13746.28    14664.53    257.65 o 
   0   2   3     1150.99     1144.55     27.80 o 
   1   2   3     6516.90     6683.19    102.00 o 
   2   2   3     4147.29     4578.34     91.72 o 
   3   2   3      460.26      468.89     29.98 o 
   4   2   3       42.71       38.34     12.03 o 
   5   2   3       22.27       18.73     12.50 o 
   6   2   3      472.02      516.94     26.97 o 
   7   2   3      103.69      104.03     17.37 o 
   8   2   3      194.49      209.62     33.77 o 
   9   2   3        8.94       -7.69     24.59 o 
  10   2   3        6.52       -0.52     26.96 o 
 -10   3   3        0.03       56.67     47.62 o 
  -9   3   3       20.84       30.93     28.32 o 
  -8   3   3       40.04       22.19     23.00 o 
  -7   3   3       17.23       39.83     15.23 o 
  -6   3   3       69.68       88.79     19.66 o 
  -5   3   3       22.69       17.77      8.51 o 
  -4   3   3     3236.18     3336.62     71.81 o 
  -3   3   3      138.36      115.45      9.02 o 
  -2   3   3      746.75      714.03     19.23 o 
  -1   3   3     1367.82     1505.05     29.38 o 
   0   3   3      496.55      485.42     15.02 o 
   1   3   3        8.98        8.58      5.65 o 
   2   3   3     7818.69     8037.01    124.57 o 
   3   3   3      546.43      498.85     24.50 o 
   4   3   3       85.47       79.31     15.00 o 
   5   3   3      707.73      733.46     32.76 o 
   6   3   3      100.00      112.74     18.49 o 
   7   3   3      105.55       96.57     17.92 o 
   8   3   3       39.74       38.36     15.28 o 
   9   3   3        9.97       13.24     24.40 o 
  10   3   3        5.27       10.37     29.17 o 
 -10   4   3        0.00       10.47     46.95 o 
  -9   4   3       82.85      123.54     32.46 o 
  -8   4   3       29.89       26.07     20.64 o 
  -7   4   3       20.34       33.66     20.54 o 
  -6   4   3      615.54      602.22     28.08 o 
  -5   4   3        1.74        1.59     11.14 o 
  -4   4   3       85.34       61.52      9.75 o 
  -3   4   3     3203.87     3301.90     83.46 o 
  -2   4   3      606.46      509.92     17.10 o 
  -1   4   3      735.46      752.46     20.76 o 
   0   4   3     5334.57     5226.34     73.30 o 
   1   4   3     5440.21     5794.40     94.82 o 
   2   4   3     1476.87     1577.52     30.45 o 
   3   4   3     1109.17     1069.79     29.55 o 
   4   4   3     1557.26     1463.70     47.02 o 
   5   4   3       20.72       19.26     13.45 o 
   6   4   3      353.55      380.51     26.55 o 
   7   4   3       33.52       59.80     16.49 o 
   8   4   3        0.04        0.21     14.11 o 
   9   4   3       15.31       37.79     18.06 o 
  10   4   3        4.40       -5.76     27.76 o 
 -10   5   3        3.75      -11.91     31.01 o 
  -9   5   3        0.77       20.54     20.67 o 
  -8   5   3        1.40      -18.04     18.04 o 
  -7   5   3      143.07      175.58     25.68 o 
  -6   5   3       20.97       29.16     13.58 o 
  -5   5   3      181.65      212.76     18.96 o 
  -4   5   3      246.60      247.04     15.54 o 
  -3   5   3        4.41        6.25      4.60 o 
  -2   5   3      503.75      452.06     18.62 o 
  -1   5   3      876.91      907.54     22.94 o 
   0   5   3      884.94      897.48     24.71 o 
   1   5   3      410.33      467.36     19.38 o 
   2   5   3     2328.55     2283.46     47.15 o 
   3   5   3       58.71       54.95      8.26 o 
   4   5   3      150.31      123.66     13.60 o 
   5   5   3      715.14      668.17     35.52 o 
   6   5   3      303.21      269.49     27.96 o 
   7   5   3      190.22      160.31     23.94 o 
   8   5   3        2.11       -5.30     15.02 o 
   9   5   3       26.12       34.53     23.17 o 
  10   5   3        1.30        2.63     28.81 o 
 -10   6   3       10.15       23.59     16.53 o 
  -9   6   3        6.66       31.49     22.18 o 
  -8   6   3      117.32      162.44     26.77 o 
  -7   6   3        2.49       29.66     20.89 o 
  -6   6   3       17.45       10.78     19.70 o 
  -5   6   3      194.40      189.02     16.65 o 
  -4   6   3      421.36      423.65     19.56 o 
  -3   6   3       15.56       -3.44     14.36 o 
  -2   6   3      461.54      361.47     25.87 o 
  -1   6   3      165.56      142.74     10.40 o 
   0   6   3       26.97       34.01      7.57 o 
   1   6   3      222.28      213.00     14.89 o 
   2   6   3        2.60       -0.38      7.58 o 
   3   6   3      763.18      708.07     23.30 o 
   4   6   3      526.30      530.01     20.40 o 
   5   6   3       49.31       31.37     11.31 o 
   6   6   3       17.93       38.36     17.56 o 
   7   6   3       64.31       60.35     20.19 o 
   8   6   3      171.66      203.00     28.48 o 
   9   6   3        7.36       50.17     19.57 o 
 -10   7   3       30.39       51.16     19.48 o 
  -9   7   3        8.23       28.96     13.03 o 
  -8   7   3       18.28       40.39     22.62 o 
  -7   7   3       59.33       83.20     23.02 o 
  -6   7   3      200.99      271.13     27.11 o 
  -5   7   3      450.12      444.76     22.39 o 
  -4   7   3      324.00      289.63     13.96 o 
  -3   7   3     1171.16     1120.57     38.42 o 
  -2   7   3      971.28      993.42     24.65 o 
  -1   7   3      219.37      198.94     12.55 o 
   0   7   3      839.09      779.35     21.51 o 
   1   7   3      684.84      570.27     22.88 o 
   2   7   3        0.03        6.54      8.92 o 
   3   7   3     2828.68     2977.92     62.44 o 
   4   7   3     1625.06     1604.15     36.48 o 
   5   7   3        9.80      -11.56     14.77 o 
   6   7   3      281.38      278.05     28.84 o 
   7   7   3      137.47      100.86     25.73 o 
   8   7   3        0.42       -2.93     14.94 o 
   9   7   3        2.93       13.59     18.13 o 
  -9   8   3       55.12       62.64     23.61 o 
  -8   8   3       34.34       67.61     27.44 o 
  -7   8   3      144.82      161.25     30.64 o 
  -6   8   3       72.13       51.85     20.40 o 
  -5   8   3       79.03       87.93     19.73 o 
  -4   8   3       53.36       61.95      8.37 o 
  -3   8   3      540.44      466.94     23.13 o 
  -2   8   3        1.26        9.11      8.29 o 
  -1   8   3     1844.36     1799.69     49.17 o 
   0   8   3        0.68       -1.01      8.41 o 
   1   8   3      536.86      543.04     24.19 o 
   2   8   3      993.41      964.06     32.20 o 
   3   8   3        0.24       -1.82     10.30 o 
   4   8   3       35.04       33.12     10.57 o 
   5   8   3      849.41      861.57     42.28 o 
   6   8   3       45.39       60.97     18.97 o 
   7   8   3       52.93       75.10     21.91 o 
   8   8   3       33.08       22.51     17.70 o 
   9   8   3        9.40       -6.72     22.83 o 
  -9   9   3        3.09       34.78     15.83 o 
  -8   9   3        0.13       23.45     23.61 o 
  -7   9   3      139.96      178.37     32.25 o 
  -6   9   3       20.23       -2.59     19.58 o 
  -5   9   3       68.79       75.98     18.70 o 
  -4   9   3      338.18      321.04     15.00 o 
  -3   9   3      470.56      425.35     29.40 o 
  -2   9   3      330.52      314.85     16.25 o 
  -1   9   3      205.64      201.37     14.59 o 
   0   9   3       91.83       75.38     13.03 o 
   1   9   3      478.54      488.34     27.49 o 
   2   9   3      894.19      842.05     33.48 o 
   3   9   3      343.19      314.12     23.06 o 
   4   9   3       15.31       12.29     11.52 o 
   5   9   3      201.06      217.01     20.45 o 
   6   9   3       43.60       37.25     17.92 o 
   7   9   3       16.19       43.02     23.00 o 
   8   9   3        1.18        8.61     12.30 o 
   9   9   3       16.45       41.99     27.92 o 
  -9  10   3       75.58       86.31     31.36 o 
  -8  10   3        1.36       31.49     18.12 o 
  -7  10   3       59.06       53.73     32.20 o 
  -6  10   3      155.89      184.70     31.82 o 
  -5  10   3       76.87       60.73     23.18 o 
  -4  10   3      150.47      128.91     43.10 o 
  -3  10   3       22.05       18.33     11.21 o 
  -2  10   3      736.73      730.15     24.68 o 
  -1  10   3       50.48       41.07     11.74 o 
   0  10   3      706.86      647.00     42.23 o 
   1  10   3      231.04      225.40     19.56 o 
   2  10   3       12.89        3.92     11.94 o 
   3  10   3      551.59      546.13     40.15 o 
   4  10   3       75.79       84.06     15.49 o 
   5  10   3       25.25       35.13     13.20 o 
   6  10   3       20.21       19.38     16.07 o 
   7  10   3      102.17       70.58     37.99 o 
   8  10   3        2.85       -1.21     35.53 o 
  -8  11   3        1.90       52.28     28.32 o 
  -7  11   3        4.53       21.48     23.53 o 
  -6  11   3       41.18       69.85     24.89 o 
  -5  11   3       82.59       65.66     23.47 o 
  -4  11   3      266.45      274.33     32.26 o 
  -3  11   3       51.01       78.97     15.01 o 
  -2  11   3        7.34        4.40      8.59 o 
  -1  11   3       19.72       10.33     11.70 o 
   0  11   3       12.92       14.59     11.86 o 
   1  11   3      360.59      313.27     23.00 o 
   2  11   3        5.74       -2.34      9.98 o 
   3  11   3      963.00      908.86     42.46 o 
   4  11   3      462.05      463.64     26.75 o 
   5  11   3       53.65       61.10     21.46 o 
   6  11   3       16.23       15.13     17.04 o 
   7  11   3        0.26        6.79     11.98 o 
   8  11   3        2.23       48.30     16.98 o 
  -8  12   3       37.38       58.79     25.75 o 
  -7  12   3        1.55       27.41     11.90 o 
  -6  12   3        0.00       21.68     20.83 o 
  -5  12   3      272.13      268.97     38.88 o 
  -4  12   3       25.12       47.28     33.57 o 
  -3  12   3        0.60       19.97     20.70 o 
  -2  12   3      101.53       97.22     17.80 o 
  -1  12   3      559.73      554.95     26.94 o 
   0  12   3       58.66       62.34     14.30 o 
   1  12   3      314.89      317.61     23.36 o 
   2  12   3       36.40       32.20     13.16 o 
   3  12   3       81.48       74.08     17.54 o 
   4  12   3        3.58       -8.04     10.98 o 
   5  12   3       26.63       50.93     14.10 o 
   6  12   3       28.11       15.45     16.75 o 
   7  12   3        4.07       24.44     10.13 o 
  -7  13   3        1.34       18.87     15.64 o 
  -6  13   3       24.51       54.68     18.07 o 
  -5  13   3        0.37       15.18     23.53 o 
  -4  13   3        5.56       13.07     40.72 o 
  -3  13   3       34.43       19.46     39.30 o 
  -2  13   3       34.90       47.45     15.21 o 
  -1  13   3       33.49       40.33     11.78 o 
   0  13   3        5.67        4.93     10.40 o 
   1  13   3       58.54       66.39     15.13 o 
   2  13   3       20.81        7.16     11.82 o 
   3  13   3       97.25      158.91     23.14 o 
   4  13   3       49.66       61.73     26.73 o 
   5  13   3        1.67       15.57     13.28 o 
   6  13   3       24.93       22.89     22.71 o 
   7  13   3       43.75       20.96     15.06 o 
  -7  14   3        0.20       37.04     14.77 o 
  -6  14   3        7.75       25.22     28.11 o 
  -5  14   3        9.05       39.97     26.08 o 
  -4  14   3       13.06       15.81     21.64 o 
  -3  14   3        0.74       26.53     20.96 o 
  -2  14   3       10.17       25.05     20.59 o 
  -1  14   3       53.32       37.11     14.79 o 
   0  14   3       20.80       16.81     13.00 o 
   1  14   3       63.18       56.28     15.03 o 
   2  14   3       39.66       16.63     12.83 o 
   3  14   3      247.53      260.69     26.61 o 
   4  14   3       70.06       80.32     27.99 o 
   5  14   3        3.43       -4.35      9.95 o 
   6  14   3       11.97        3.50     12.67 o 
  -6  15   3        5.35       27.72     27.88 o 
  -5  15   3        3.83       41.12     27.91 o 
  -4  15   3       28.02       18.24     43.88 o 
  -3  15   3       17.10       -1.02     38.09 o 
  -2  15   3       32.09       26.65     20.51 o 
  -1  15   3       78.86       86.97     17.86 o 
   0  15   3       37.68       42.74     14.36 o 
   1  15   3       32.26       42.29     15.19 o 
   2  15   3      293.52      328.98     29.14 o 
   3  15   3       90.57       89.71     19.75 o 
   4  15   3        0.27        9.73     18.29 o 
   5  15   3       29.71       13.10     11.22 o 
  -5  16   3        0.39       38.28     18.34 o 
  -4  16   3        0.01       12.02     12.50 o 
  -3  16   3        0.00        7.55     10.29 o 
  -2  16   3       14.54       25.49     29.56 o 
  -1  16   3        5.10       -9.94     31.27 o 
   0  16   3       17.19       17.28     14.51 o 
   1  16   3        0.00      -10.87     10.87 o 
   2  16   3       25.67       17.02     14.00 o 
   3  16   3        0.73       14.40     12.84 o 
   4  16   3       21.69       28.19     25.62 o 
   5  16   3        5.33       17.58     14.14 o 
  -4  17   3        0.06       29.79     23.43 o 
  -3  17   3        3.04        8.36     12.15 o 
  -2  17   3        1.86      117.13     66.72 o 
  -1  17   3        5.16       -5.59      9.60 o 
   0  17   3        5.82       23.73     15.47 o 
   1  17   3        1.85        1.10     13.69 o 
   2  17   3       28.51       72.72     16.09 o 
   3  17   3       22.45       58.98     17.04 o 
  -2  18   3        7.52       31.16     20.57 o 
  -1  18   3        2.87       21.63     64.44 o 
   0  18   3       27.41       48.91     30.24 o 
   1  18   3       13.81       19.31     15.04 o 
 -10   0   4       31.55        2.64     69.10 o 
  -9   0   4       44.86       22.71     62.58 o 
  -8   0   4       20.72       52.82     59.45 o 
  -7   0   4       25.53       31.99     22.68 o 
  -6   0   4      346.15      378.36     31.17 o 
  -5   0   4     4347.00     4309.78    184.34 o 
  -4   0   4      177.07      172.16     16.73 o 
  -3   0   4      699.42      729.13     23.66 o 
  -2   0   4     9731.56    10193.61    217.41 o 
  -1   0   4     5298.90     5297.35    117.67 o 
   0   0   4      582.93      508.65     18.98 o 
   1   0   4     4643.56     4400.81    155.53 o 
   2   0   4      166.91      128.74     23.82 o 
   3   0   4      701.66      729.43     50.80 o 
   4   0   4     1671.22     1606.47     86.95 o 
   5   0   4      112.42       89.95     33.25 o 
   6   0   4        2.54       43.46     34.98 o 
   7   0   4        9.54       13.80     29.14 o 
   8   0   4      166.71      263.39     54.98 o 
   9   0   4        4.95       -1.14     34.36 o 
  10   0   4       13.06        1.66     42.64 o 
 -10   1   4       49.99       43.52     50.78 o 
  -9   1   4       13.02       25.19     43.29 o 
  -8   1   4      325.32      337.35     35.94 o 
  -7   1   4      243.75      268.74     22.94 o 
  -6   1   4        1.31       -7.74     12.10 o 
  -5   1   4        6.51        5.58     10.21 o 
  -4   1   4       18.54       15.51      7.82 o 
  -3   1   4     1047.72      932.57     20.67 o 
  -2   1   4     1306.25     1359.54     26.44 o 
  -1   1   4     5123.86     5308.46     97.96 o 
   0   1   4     4399.01     4599.06    110.56 o 
   1   1   4       69.47       69.16      8.80 o 
   2   1   4      150.43      149.36     17.15 o 
   3   1   4     3038.79     2994.22     88.52 o 
   4   1   4      540.47      505.35     50.80 o 
   5   1   4      236.79      218.12     28.65 o 
   6   1   4     2797.17     2627.76     95.48 o 
   7   1   4        3.70       -5.24     22.03 o 
   8   1   4      252.59      241.17     37.53 o 
   9   1   4        1.01       -1.96     24.60 o 
  10   1   4       10.51       -0.61     27.35 o 
 -10   2   4        0.76      -27.37     65.84 o 
  -9   2   4       30.50       46.58     90.93 o 
  -8   2   4        9.46       -7.85     22.37 o 
  -7   2   4      127.11      162.40     23.69 o 
  -6   2   4      492.95      527.12     26.89 o 
  -5   2   4      253.79      268.55     16.34 o 
  -4   2   4        9.07        9.22      7.30 o 
  -3   2   4      123.03      131.45     11.76 o 
  -2   2   4      237.47      223.65     13.37 o 
  -1   2   4     2412.64     2484.62     50.76 o 
   0   2   4     4566.80     4513.87     86.99 o 
   1   2   4     1412.20     1421.36     34.97 o 
   2   2   4      530.56      605.32     29.82 o 
   3   2   4      159.17      108.46     13.72 o 
   4   2   4      506.66      479.48     37.02 o 
   5   2   4      161.46      122.90     18.20 o 
   6   2   4      187.28      218.53     33.71 o 
   7   2   4      251.27      297.07     37.96 o 
   8   2   4       18.08       19.66     38.30 o 
   9   2   4       59.37       43.20     29.06 o 
  10   2   4       14.51       11.67     32.66 o 
 -10   3   4        4.04       31.84     49.97 o 
  -9   3   4       36.04       46.90     45.57 o 
  -8   3   4      233.30      282.73     29.40 o 
  -7   3   4       13.91       13.99     18.44 o 
  -6   3   4      495.84      534.52     26.15 o 
  -5   3   4      949.90     1053.81     30.46 o 
  -4   3   4     1368.09     1292.38     26.68 o 
  -3   3   4      918.96      987.49     25.98 o 
  -2   3   4      177.93      134.04     13.37 o 
  -1   3   4      100.05      106.97      9.82 o 
   0   3   4      615.80      606.48     22.08 o 
   1   3   4       63.56       99.82     10.45 o 
   2   3   4     1684.26     1672.50     36.54 o 
   3   3   4       29.66        9.18     10.98 o 
   4   3   4       12.30       13.47     12.15 o 
   5   3   4     1965.98     1972.56     59.75 o 
   6   3   4       20.09        9.87     14.82 o 
   7   3   4      562.95      540.60     41.44 o 
   8   3   4       41.97       56.37     27.51 o 
   9   3   4       10.09      -14.05     24.24 o 
  10   3   4       25.51       19.17     32.23 o 
 -10   4   4        2.43      -16.93     46.10 o 
  -9   4   4        6.56        7.49     24.51 o 
  -8   4   4        1.36       10.39     19.84 o 
  -7   4   4      136.48      111.27     23.15 o 
  -6   4   4       28.52       16.16     18.87 o 
  -5   4   4        9.61       11.71     10.47 o 
  -4   4   4       71.92       69.54      8.27 o 
  -3   4   4      249.06      250.03     13.11 o 
  -2   4   4      213.53      202.76     11.83 o 
  -1   4   4     1292.91     1233.15     27.02 o 
   0   4   4        5.73        0.11      6.56 o 
   1   4   4      240.38      261.77     13.71 o 
   2   4   4     1333.65     1414.47     29.35 o 
   3   4   4      280.35      309.06     17.67 o 
   4   4   4        3.23       10.55     12.42 o 
   5   4   4      295.42      240.62     24.65 o 
   6   4   4      142.69      202.44     41.96 o 
   7   4   4       12.34        3.72     13.71 o 
   8   4   4        0.78      -12.01     12.01 o 
   9   4   4       14.73       -4.96     27.28 o 
  10   4   4        1.17       -3.88     27.90 o 
 -10   5   4       32.76       35.94     47.52 o 
  -9   5   4       31.43       18.70     20.56 o 
  -8   5   4       29.38       30.29     20.08 o 
  -7   5   4      375.30      440.95     32.28 o 
  -6   5   4        6.33       13.45     17.42 o 
  -5   5   4       18.43       27.45     10.79 o 
  -4   5   4       93.33       79.15     11.13 o 
  -3   5   4      494.66      440.50     13.60 o 
  -2   5   4      175.09      182.62     10.91 o 
  -1   5   4     1836.22     1644.48     42.90 o 
   0   5   4      123.72      143.54      9.36 o 
   1   5   4     2113.80     2185.12     45.20 o 
   2   5   4       55.37       53.82      9.51 o 
   3   5   4      459.89      454.62     17.87 o 
   4   5   4      573.81      565.77     24.19 o 
   5   5   4       52.03       64.95     17.63 o 
   6   5   4      567.44      543.02     38.62 o 
   7   5   4      297.12      264.27     28.28 o 
   8   5   4       18.10        1.46     15.31 o 
   9   5   4       37.62       36.99     18.60 o 
 -10   6   4        0.09       44.70     25.12 o 
  -9   6   4       26.85       17.27     18.15 o 
  -8   6   4       25.02       29.25     21.21 o 
  -7   6   4        9.46        6.16     18.47 o 
  -6   6   4       37.19       15.07     18.95 o 
  -5   6   4      606.40      593.58     31.68 o 
  -4   6   4      418.53      434.09     29.91 o 
  -3   6   4       25.97       30.40      5.35 o 
  -2   6   4        0.58       -0.84      5.74 o 
  -1   6   4       77.11       65.98      7.95 o 
   0   6   4      353.24      333.40     14.41 o 
   1   6   4     3469.33     3561.23     67.24 o 
   2   6   4       36.09       46.10      9.78 o 
   3   6   4     1162.14     1170.76     29.58 o 
   4   6   4      545.80      556.54     24.93 o 
   5   6   4       63.16       52.91     12.84 o 
   6   6   4      128.00      156.01     23.97 o 
   7   6   4       39.84       59.75     18.85 o 
   8   6   4       68.31      101.38     22.71 o 
   9   6   4        0.45      -12.41     16.14 o 
  -9   7   4        8.95       43.01     22.65 o 
  -8   7   4        9.51        4.76     20.09 o 
  -7   7   4       96.22       91.00     26.03 o 
  -6   7   4      127.75       73.78     21.24 o 
  -5   7   4      128.26      111.06     20.11 o 
  -4   7   4       16.13       14.72      9.28 o 
  -3   7   4      154.68      151.49     13.32 o 
  -2   7   4       77.94       73.31     10.59 o 
  -1   7   4       25.06       14.41      6.65 o 
   0   7   4      454.45      433.17     17.30 o 
   1   7   4      852.44      902.78     42.54 o 
   2   7   4     1156.63     1229.13     35.29 o 
   3   7   4       19.82       27.19      9.52 o 
   4   7   4      320.13      357.81     18.75 o 
   5   7   4       46.78       36.48     16.56 o 
   6   7   4        0.49       13.13     15.49 o 
   7   7   4       66.82       68.92     20.61 o 
   8   7   4       24.04       38.50     19.30 o 
   9   7   4        0.16      -11.83     16.20 o 
  -9   8   4        7.10       43.00     17.72 o 
  -8   8   4       17.82        9.78     22.75 o 
  -7   8   4      145.87      113.98     24.14 o 
  -6   8   4        9.10       19.29     17.96 o 
  -5   8   4       72.53       89.96     19.48 o 
  -4   8   4      392.62      401.14     41.42 o 
  -3   8   4        1.15        9.38      8.91 o 
  -2   8   4      205.46      187.93     12.34 o 
  -1   8   4      474.34      460.17     18.67 o 
   0   8   4      800.22      707.58     22.18 o 
   1   8   4      509.62      498.41     23.69 o 
   2   8   4      286.67      241.13     19.69 o 
   3   8   4      297.60      298.81     25.68 o 
   4   8   4      117.04      159.40     15.14 o 
   5   8   4      311.40      286.30     27.60 o 
   6   8   4      103.44      117.49     22.18 o 
   7   8   4        7.11       39.04     18.88 o 
   8   8   4        0.05       14.59     15.59 o 
   9   8   4        1.27        2.25     20.21 o 
  -9   9   4        4.24       53.73     19.09 o 
  -8   9   4        0.01        4.93     22.80 o 
  -7   9   4        0.76       12.07     24.04 o 
  -6   9   4       63.60       70.46     26.99 o 
  -5   9   4       21.62       27.23     15.98 o 
  -4   9   4        4.78       20.58     21.11 o 
  -3   9   4        8.07       22.43      9.79 o 
  -2   9   4        8.46        6.61      6.74 o 
  -1   9   4        9.98       -0.16      7.88 o 
   0   9   4        0.02       -8.46      8.60 o 
   1   9   4      454.14      447.08     24.07 o 
   2   9   4      524.29      511.45     41.05 o 
   3   9   4      161.18      162.60     18.36 o 
   4   9   4      137.62      137.04     17.46 o 
   5   9   4      451.58      425.96     33.35 o 
   6   9   4       11.51        1.86     14.96 o 
   7   9   4        1.13       16.76     16.92 o 
   8   9   4        4.65       10.04      8.56 o 
  -9  10   4       10.82       54.33     17.02 o 
  -8  10   4        3.57       36.98     24.19 o 
  -7  10   4        0.29        5.20     27.08 o 
  -6  10   4        0.06       19.80     20.17 o 
  -5  10   4       17.70        9.04     19.75 o 
  -4  10   4      400.63      286.01     32.13 o 
  -3  10   4      113.24      116.67     24.95 o 
  -2  10   4      311.16      319.54     17.00 o 
  -1  10   4      271.19      253.72     21.00 o 
   0  10   4      317.46      305.45     23.65 o 
   1  10   4      185.66      203.98     18.61 o 
   2  10   4      146.70      120.02     17.80 o 
   3  10   4      122.20      114.94     17.19 o 
   4  10   4       30.34       30.47     12.20 o 
   5  10   4      130.16      157.13     19.29 o 
   6  10   4        0.65       -4.99     15.26 o 
   7  10   4        0.12       -3.43     13.89 o 
   8  10   4       10.33       38.71     13.57 o 
  -8  11   4       73.38       81.77     35.69 o 
  -7  11   4       21.54       36.62     24.47 o 
  -6  11   4       28.63       38.76     24.07 o 
  -5  11   4       14.58       47.00     23.09 o 
  -4  11   4      107.72      132.36     26.10 o 
  -3  11   4      267.46      306.44     30.79 o 
  -2  11   4      533.04      485.62     28.85 o 
  -1  11   4       56.31       69.13     12.99 o 
   0  11   4       27.74       25.21     14.44 o 
   1  11   4     1736.78     1664.33     87.32 o 
   2  11   4        2.64       -5.81     11.10 o 
   3  11   4        1.58      -10.62     10.62 o 
   4  11   4        0.25        8.00     11.25 o 
   5  11   4      238.43      249.91     23.98 o 
   6  11   4        8.09       12.08     16.19 o 
   7  11   4       14.14       18.74      7.79 o 
   8  11   4        6.24       14.91     10.27 o 
  -8  12   4       32.83       61.75     16.96 o 
  -7  12   4        0.00       35.17     14.78 o 
  -6  12   4       97.27       98.82     27.23 o 
  -5  12   4       34.46       28.10     23.01 o 
  -4  12   4        4.52       -0.57     19.63 o 
  -3  12   4      201.07      208.22     35.93 o 
  -2  12   4        7.18       18.07     21.64 o 
  -1  12   4        0.67        5.10      9.27 o 
   0  12   4      165.93      187.61     18.81 o 
   1  12   4       12.13       22.16     11.71 o 
   2  12   4      118.25      130.51     18.36 o 
   3  12   4      649.27      584.10     34.98 o 
   4  12   4       20.30       33.96     12.79 o 
   5  12   4        9.69       23.90     13.55 o 
   6  12   4        0.75        2.44     13.69 o 
   7  12   4        6.79       11.54     15.52 o 
  -7  13   4       52.41       63.56     22.01 o 
  -6  13   4       23.63       42.34     12.34 o 
  -5  13   4        1.12       20.52     34.00 o 
  -4  13   4        0.10        1.25     21.11 o 
  -3  13   4      645.48      645.12     53.96 o 
  -2  13   4        2.36      -16.01     16.01 o 
  -1  13   4       37.58       45.91     12.49 o 
   0  13   4      412.20      394.75     26.30 o 
   1  13   4       92.57       94.76     17.65 o 
   2  13   4      146.09      140.37     20.00 o 
   3  13   4       46.73       71.74     17.33 o 
   4  13   4       26.02       40.39     14.25 o 
   5  13   4        6.05        5.86     12.12 o 
   6  13   4       37.19       38.43     19.88 o 
   7  13   4        2.31       25.22     11.78 o 
  -6  14   4        4.30       53.38     15.77 o 
  -5  14   4      133.22      148.22     40.20 o 
  -4  14   4        5.02       19.12     23.62 o 
  -3  14   4        2.93        4.55     25.48 o 
  -2  14   4      146.85      150.98     32.60 o 
  -1  14   4      274.32      259.86     35.75 o 
   0  14   4        9.74       -5.84     10.10 o 
   1  14   4       36.22       60.67     14.81 o 
   2  14   4      317.05      352.05     28.50 o 
   3  14   4        1.08       10.75     13.67 o 
   4  14   4       23.69       37.27     14.42 o 
   5  14   4        5.89       20.99     11.82 o 
   6  14   4        4.74       -0.59     16.92 o 
  -6  15   4        1.79        5.27     28.97 o 
  -5  15   4        7.63       15.42     27.32 o 
  -4  15   4        0.85       18.77     20.67 o 
  -3  15   4       32.71       36.85     44.18 o 
  -2  15   4       39.83       53.01     24.14 o 
  -1  15   4        5.95       11.15     14.98 o 
   0  15   4       10.74       28.06     12.51 o 
   1  15   4       30.32       41.10     16.83 o 
   2  15   4        8.09       29.67     13.67 o 
   3  15   4        1.75        7.55     13.45 o 
   4  15   4       38.67       39.54     15.19 o 
   5  15   4        3.34        9.50     11.27 o 
  -5  16   4        0.05       16.43     30.75 o 
  -4  16   4      108.32      143.95     73.25 o 
  -3  16   4        8.53      114.91     68.55 o 
  -2  16   4        0.19       29.97     22.25 o 
  -1  16   4        2.61      -16.59     16.59 o 
   0  16   4       79.29       92.03     26.05 o 
   1  16   4        5.91       18.27     12.55 o 
   2  16   4       11.57       34.35     14.78 o 
   3  16   4        4.70       28.69     14.22 o 
   4  16   4       10.26       20.96     19.38 o 
  -3  17   4        1.28        5.07     10.85 o 
  -2  17   4       58.30      205.25     75.92 o 
  -1  17   4       14.36       18.75     41.14 o 
   0  17   4        0.80        4.01      9.85 o 
   1  17   4       17.48       23.79     15.89 o 
   2  17   4        1.62       22.72     14.27 o 
   3  17   4       12.38       46.47     18.56 o 
  -1  18   4        8.15       16.07     29.80 o 
   0  18   4        0.00        8.55     15.43 o 
 -10   1   5       13.12       27.44     49.77 o 
  -9   1   5       13.93      -14.41     42.00 o 
  -8   1   5       35.38       39.47     39.82 o 
  -7   1   5      973.50      996.79     41.46 o 
  -6   1   5        9.44       11.86     12.44 o 
  -5   1   5       37.59       36.06     10.89 o 
  -4   1   5      891.25      824.93     22.18 o 
  -3   1   5      763.50      716.03     17.38 o 
  -2   1   5      188.22      197.88      8.95 o 
  -1   1   5      409.14      386.39     15.30 o 
   0   1   5     1180.32     1152.15     28.59 o 
   1   1   5      894.37      843.00     34.28 o 
   2   1   5       49.77       38.11     12.31 o 
   3   1   5      498.49      591.70     34.94 o 
   4   1   5      917.60      960.16     48.52 o 
   5   1   5      450.99      470.48     39.80 o 
   6   1   5       66.38       82.88     46.72 o 
   7   1   5        0.37       17.10     21.80 o 
   8   1   5        0.27      -23.12     23.12 o 
   9   1   5      106.18      165.27     39.70 o 
  10   1   5        1.26        4.53     31.28 o 
 -10   2   5        0.39        6.22     48.75 o 
  -9   2   5       43.17       37.94     43.64 o 
  -8   2   5        3.70        5.48     38.32 o 
  -7   2   5        6.69        8.35     18.15 o 
  -6   2   5      192.42      197.28     23.39 o 
  -5   2   5      256.35      259.27     15.88 o 
  -4   2   5       10.21        1.92      6.12 o 
  -3   2   5       90.90      100.74     10.23 o 
  -2   2   5     1597.70     1353.51     33.62 o 
  -1   2   5        0.73       -0.41      5.21 o 
   0   2   5     1072.02     1015.20     28.41 o 
   1   2   5        0.13        0.90      6.09 o 
   2   2   5      126.74      169.39     20.33 o 
   3   2   5        0.97        5.69     12.71 o 
   4   2   5      699.56      632.28     39.67 o 
   5   2   5        9.09       15.62     18.75 o 
   6   2   5       24.84        9.91     23.08 o 
   7   2   5        3.55       26.03     23.66 o 
   8   2   5        2.05        9.45     24.58 o 
   9   2   5        0.04       -2.63     26.99 o 
  10   2   5        2.28      -34.50     34.50 o 
 -10   3   5        1.43        0.06     47.84 o 
  -9   3   5       33.75       12.88     41.03 o 
  -8   3   5        0.70       -0.04     19.95 o 
  -7   3   5        7.83       11.05     17.88 o 
  -6   3   5       87.53       84.25     19.94 o 
  -5   3   5      697.59      734.65     32.12 o 
  -4   3   5      117.02      121.74     13.53 o 
  -3   3   5        5.22       10.09      6.99 o 
  -2   3   5      142.02      177.02     14.63 o 
  -1   3   5     1835.29     1963.29     44.50 o 
   0   3   5       37.38       45.57      8.45 o 
   1   3   5       81.62       49.20     11.59 o 
   2   3   5      374.41      470.87     21.94 o 
   3   3   5     2248.53     2356.41     78.15 o 
   4   3   5      118.68       92.31     20.60 o 
   5   3   5       86.14       53.37     23.79 o 
   6   3   5       23.05       33.25     23.70 o 
   7   3   5      206.51      205.86     35.95 o 
   8   3   5        1.50       21.11     26.73 o 
   9   3   5        4.46       28.52     28.56 o 
 -10   4   5       68.48       15.41     75.06 o 
  -9   4   5        0.06       20.76     40.64 o 
  -8   4   5       64.80       58.43     21.98 o 
  -7   4   5       13.22       25.69     18.46 o 
  -6   4   5      387.51      422.61     29.67 o 
  -5   4   5      223.94      226.39     21.66 o 
  -4   4   5       34.35       33.74     11.23 o 
  -3   4   5     1466.01     1319.53     49.51 o 
  -2   4   5        0.00        8.23      9.09 o 
  -1   4   5     1289.60     1200.44     32.61 o 
   0   4   5     1151.18     1136.71     32.70 o 
   1   4   5      852.14      814.92     28.59 o 
   2   4   5      384.26      395.93     15.83 o 
   3   4   5     1988.57     1982.47     56.11 o 
   4   4   5       91.42      103.57     17.63 o 
   5   4   5      433.21      411.83     29.45 o 
   6   4   5       57.02       90.11     20.22 o 
   7   4   5       39.96       34.07     24.65 o 
   8   4   5       63.48       53.75     26.37 o 
   9   4   5        1.62       -0.10     26.23 o 
 -10   5   5        4.95       13.47     20.10 o 
  -9   5   5       18.92       24.18     23.55 o 
  -8   5   5      115.99      118.99     25.58 o 
  -7   5   5      164.63      198.71     26.43 o 
  -6   5   5       33.16       31.57     18.34 o 
  -5   5   5      363.31      358.71     25.49 o 
  -4   5   5      175.71      156.65     22.36 o 
  -3   5   5       23.23       32.03     14.25 o 
  -2   5   5       68.71       62.51      7.47 o 
  -1   5   5       15.98        7.88      6.35 o 
   0   5   5      651.82      671.81     25.49 o 
   1   5   5     1837.06     1921.46     42.34 o 
   2   5   5      134.17      120.87     10.87 o 
   3   5   5      167.07      144.31     12.49 o 
   4   5   5        4.96       -2.07      9.25 o 
   5   5   5      221.51      237.04     24.87 o 
   6   5   5        5.53       -6.93     13.17 o 
   7   5   5      296.56      286.40     29.29 o 
   8   5   5        5.88       11.19     24.36 o 
   9   5   5       49.34       42.37     30.23 o 
 -10   6   5       23.37       42.90     24.11 o 
  -9   6   5       35.26       52.18     16.83 o 
  -8   6   5       14.13       -9.46     20.06 o 
  -7   6   5       86.75       58.96     21.67 o 
  -6   6   5       19.64        4.53     17.36 o 
  -5   6   5      971.50     1000.18     38.31 o 
  -4   6   5      365.47      424.27     32.64 o 
  -3   6   5       49.02       35.51      4.52 o 
  -2   6   5      167.64      177.93     11.80 o 
  -1   6   5      662.48      678.41     23.95 o 
   0   6   5        3.82       -2.58      5.42 o 
   1   6   5     1386.24     1464.97     36.72 o 
   2   6   5       71.87      116.42     13.45 o 
   3   6   5      172.71      165.97     13.89 o 
   4   6   5     1783.25     1913.49     48.82 o 
   5   6   5        1.94       12.48     10.96 o 
   6   6   5        0.42        2.49     14.19 o 
   7   6   5      303.83      325.93     31.00 o 
   8   6   5       94.48      118.17     24.26 o 
   9   6   5        7.99        7.55     29.09 o 
  -9   7   5       61.40       67.86     41.91 o 
  -8   7   5        1.06       16.65     20.13 o 
  -7   7   5      604.89      708.27     39.97 o 
  -6   7   5       50.41       32.38     18.22 o 
  -5   7   5        5.51       22.16     16.27 o 
  -4   7   5      278.92      251.12     30.60 o 
  -3   7   5       81.56       60.91     19.16 o 
  -2   7   5        0.51        9.00      8.75 o 
  -1   7   5      430.17      377.77     19.08 o 
   0   7   5      164.64      184.65     12.40 o 
   1   7   5      286.31      298.94     18.04 o 
   2   7   5     1771.46     1829.06     55.15 o 
   3   7   5       64.05       79.83     11.86 o 
   4   7   5      111.43      108.46     13.53 o 
   5   7   5      226.01      248.38     27.43 o 
   6   7   5      383.96      371.43     31.91 o 
   7   7   5       16.67       20.30     15.77 o 
   8   7   5        0.29        0.33     16.62 o 
   9   7   5      103.97      160.78     38.10 o 
  -9   8   5       28.64       28.30     19.30 o 
  -8   8   5        5.71        1.72     22.31 o 
  -7   8   5      156.15      181.85     26.85 o 
  -6   8   5       22.87       33.59     18.43 o 
  -5   8   5       21.44        4.71     13.90 o 
  -4   8   5      476.33      453.98     34.49 o 
  -3   8   5       14.64       12.32     16.98 o 
  -2   8   5      895.17      883.46     30.04 o 
  -1   8   5      154.43      164.90     12.76 o 
   0   8   5      195.12      198.14     14.25 o 
   1   8   5       10.95       11.91     10.09 o 
   2   8   5      472.23      427.56     33.86 o 
   3   8   5       53.19       50.92     11.62 o 
   4   8   5      149.36      155.67     15.50 o 
   5   8   5      170.86      216.85     28.87 o 
   6   8   5       44.92       47.46     18.44 o 
   7   8   5       11.21       -6.98     15.58 o 
   8   8   5        0.03        3.08     14.69 o 
  -9   9   5       21.60       44.56     19.89 o 
  -8   9   5       61.70       89.56     28.68 o 
  -7   9   5       11.60       -1.92     22.76 o 
  -6   9   5     1366.21     1273.34     61.12 o 
  -5   9   5      399.22      417.39     27.94 o 
  -4   9   5        2.36       31.03     20.97 o 
  -3   9   5      572.90      570.25     39.19 o 
  -2   9   5      621.83      618.09     26.78 o 
  -1   9   5      326.69      369.70     19.69 o 
   0   9   5      188.60      189.17     16.76 o 
   1   9   5      461.19      447.67     24.22 o 
   2   9   5       64.16       44.91     12.95 o 
   3   9   5     1113.53     1127.47     45.27 o 
   4   9   5      265.30      260.21     19.08 o 
   5   9   5      252.02      314.01     30.56 o 
   6   9   5        4.22       15.53     15.88 o 
   7   9   5       71.41       69.13     25.23 o 
   8   9   5      310.65      185.64    143.00 o 
  -8  10   5      117.71       89.40     34.51 o 
  -7  10   5        6.33       16.51     23.88 o 
  -6  10   5      131.34      164.07     30.52 o 
  -5  10   5       65.98       57.36     24.69 o 
  -4  10   5      288.68      258.81     29.92 o 
  -3  10   5      453.00      467.68     35.06 o 
  -2  10   5       14.61       14.10     17.46 o 
  -1  10   5     1156.40     1158.08     53.46 o 
   0  10   5        1.32       -0.89      9.32 o 
   1  10   5       28.91       38.86     12.47 o 
   2  10   5       59.48       56.64     15.34 o 
   3  10   5     1037.36      997.52     52.73 o 
   4  10   5       59.76       69.83     14.79 o 
   5  10   5       94.58      105.24     17.69 o 
   6  10   5       82.17       82.98     21.77 o 
   7  10   5       28.85       23.95      7.29 o 
   8  10   5       50.77       34.11     16.28 o 
  -8  11   5      153.90       92.88     49.78 o 
  -7  11   5        4.07       19.89     19.72 o 
  -6  11   5       10.04       24.11     23.49 o 
  -5  11   5       64.85       70.63     23.70 o 
  -4  11   5      105.31      145.69     26.71 o 
  -3  11   5        1.28       -5.71     25.88 o 
  -2  11   5        3.02      -15.27     31.53 o 
  -1  11   5        8.96       14.75     10.48 o 
   0  11   5       61.41       66.77     13.77 o 
   1  11   5      318.38      337.33     23.21 o 
   2  11   5      195.25      212.58     20.85 o 
   3  11   5       12.98        7.36     11.32 o 
   4  11   5       23.57       13.26     12.06 o 
   5  11   5        5.70        4.07     12.33 o 
   6  11   5       42.04       25.17     18.01 o 
   7  11   5        1.61       11.53     10.24 o 
  -8  12   5       19.31       47.18     44.59 o 
  -7  12   5       13.66       49.39     32.05 o 
  -6  12   5       18.75       18.06     23.92 o 
  -5  12   5      228.11      218.33     32.59 o 
  -4  12   5       19.59       39.45     36.07 o 
  -3  12   5       47.74       82.98     28.01 o 
  -2  12   5      119.38      125.34     28.94 o 
  -1  12   5      293.15      305.61     20.13 o 
   0  12   5      145.20      148.16     17.99 o 
   1  12   5        2.93       -7.89     10.10 o 
   2  12   5       10.76       18.33     15.93 o 
   3  12   5       94.96      149.19     34.30 o 
   4  12   5      164.88      176.04     21.24 o 
   5  12   5        3.88       -2.00     10.96 o 
   6  12   5        0.32        5.12     11.72 o 
   7  12   5       38.05       21.75     17.81 o 
  -7  13   5       31.31       64.04     18.14 o 
  -6  13   5        0.16       45.91     17.14 o 
  -5  13   5        2.08       23.16     25.24 o 
  -4  13   5       33.12       26.39     24.14 o 
  -3  13   5       36.73        7.87     22.75 o 
  -2  13   5        0.72        3.47     15.91 o 
  -1  13   5       21.37       24.91     18.56 o 
   0  13   5       35.87       32.50     15.32 o 
   1  13   5        6.92       19.64     11.73 o 
   2  13   5       91.44      100.39     17.71 o 
   3  13   5        0.12       -5.85     10.41 o 
   4  13   5        0.09        0.07     11.45 o 
   5  13   5       10.79       11.56     12.97 o 
   6  13   5       42.52       32.28     31.53 o 
  -6  14   5        1.89       19.22     33.82 o 
  -5  14   5        1.86       24.30     30.08 o 
  -4  14   5       16.60       27.59     24.52 o 
  -3  14   5       50.89       39.09     42.79 o 
  -2  14   5       39.16       21.97     22.48 o 
  -1  14   5       64.69       74.40     28.13 o 
   0  14   5        4.92        3.35     14.67 o 
   1  14   5       17.46       27.74     13.60 o 
   2  14   5        4.02        6.00     11.93 o 
   3  14   5      185.59      193.59     24.46 o 
   4  14   5        6.85       13.69     13.19 o 
   5  14   5        8.32       14.98     20.86 o 
   6  14   5        6.41       15.20     14.78 o 
  -5  15   5       10.32       19.18     35.43 o 
  -4  15   5        9.86       23.47     26.76 o 
  -3  15   5       74.42       19.06     55.07 o 
  -2  15   5       85.61       62.19     24.40 o 
  -1  15   5        3.70        8.53     17.26 o 
   0  15   5       13.46        5.74     16.74 o 
   1  15   5       34.09       62.45     15.40 o 
   2  15   5       34.44       38.44     23.33 o 
   3  15   5       46.69       66.18     28.16 o 
   4  15   5        8.80        5.84     14.19 o 
   5  15   5       62.41       54.56     24.51 o 
  -4  16   5        0.04       19.62     43.70 o 
  -3  16   5        0.42        3.52     42.33 o 
  -2  16   5       14.54        6.45     43.59 o 
  -1  16   5       15.18       10.51     13.98 o 
   0  16   5       20.46        8.38     38.89 o 
   1  16   5        0.00        9.14     11.16 o 
   2  16   5       11.21       28.35     12.62 o 
   3  16   5       21.44       25.90     13.80 o 
   4  16   5       18.87       37.22     15.65 o 
  -3  17   5        5.17       17.93     31.97 o 
  -2  17   5       11.34       -7.56     12.29 o 
  -1  17   5        0.14       22.42     40.34 o 
   0  17   5        0.01       -8.07     31.37 o 
   1  17   5       12.04       13.28     13.57 o 
   2  17   5       16.75       30.70     14.75 o 
 -10   0   6       15.26       79.71     67.70 o 
  -9   0   6      266.76      169.14     72.66 o 
  -8   0   6       68.83       16.28     54.45 o 
  -7   0   6      120.05      109.07     49.14 o 
  -6   0   6     1327.20     1286.86     84.42 o 
  -5   0   6      633.63      620.20     30.72 o 
  -4   0   6      101.55      100.46     13.01 o 
  -3   0   6     2701.43     2782.26     71.30 o 
  -2   0   6     5771.95     5714.08    130.49 o 
  -1   0   6     1377.60     1662.52     35.99 o 
   0   0   6      933.52      716.58     42.35 o 
   1   0   6      403.11      426.30     36.22 o 
   2   0   6       93.69      119.38     25.91 o 
   3   0   6       94.72      146.56     30.67 o 
   4   0   6     1059.12      965.29     72.95 o 
   5   0   6       33.52       -0.07     30.73 o 
   6   0   6      108.02       57.55     37.75 o 
   7   0   6     1205.21     1177.10     95.11 o 
   8   0   6       17.51       26.56     36.12 o 
   9   0   6        3.05      -27.47     34.81 o 
 -10   1   6       17.90       11.22     59.30 o 
  -9   1   6        2.98      -33.38     40.11 o 
  -8   1   6        7.41       -6.21     37.06 o 
  -7   1   6       20.30       59.45     27.89 o 
  -6   1   6      463.63      435.19     26.72 o 
  -5   1   6      243.91      272.11     15.46 o 
  -4   1   6     2042.70     1977.73     39.39 o 
  -3   1   6     1309.86     1348.32     28.86 o 
  -2   1   6      411.87      372.24     10.46 o 
  -1   1   6    11286.74    12271.85    220.05 o 
   0   1   6       15.64       29.42      8.63 o 
   1   1   6      485.76      509.65     27.67 o 
   2   1   6     1215.49     1172.74     47.65 o 
   3   1   6        0.20       18.90     14.70 o 
   4   1   6      829.24      755.21     45.49 o 
   5   1   6      868.89      876.21     73.93 o 
   6   1   6       13.88       13.78     22.68 o 
   7   1   6       45.94       33.89     24.98 o 
   8   1   6        3.45       21.20     27.15 o 
   9   1   6       13.69       20.76     31.63 o 
 -10   2   6       21.65       70.88     50.60 o 
  -9   2   6        0.17       -2.06     39.81 o 
  -8   2   6      176.26       66.95     41.06 o 
  -7   2   6      557.90      575.83     35.23 o 
  -6   2   6       86.05      105.11     20.20 o 
  -5   2   6      270.52      253.26     18.72 o 
  -4   2   6      261.27      267.25     17.16 o 
  -3   2   6      712.41      696.44     23.46 o 
  -2   2   6     1570.96     1634.14     32.77 o 
  -1   2   6      344.52      303.25     15.11 o 
   0   2   6       98.35       91.40     10.39 o 
   1   2   6      352.25      351.40     18.06 o 
   2   2   6       21.89       40.57     13.93 o 
   3   2   6      685.15      645.91     62.38 o 
   4   2   6        3.99       -3.43     16.90 o 
   5   2   6      148.21      113.01     27.25 o 
   6   2   6      349.80      422.51     42.03 o 
   7   2   6        8.96       -7.70     23.73 o 
   8   2   6       20.57        0.56     23.91 o 
   9   2   6       12.92       -5.60     26.27 o 
 -10   3   6       28.39       97.82     53.56 o 
  -9   3   6       12.30      -28.70     38.94 o 
  -8   3   6       97.00       44.73     37.76 o 
  -7   3   6      144.67      139.75     27.51 o 
  -6   3   6     1400.68     1415.45     58.28 o 
  -5   3   6      560.34      516.40     27.99 o 
  -4   3   6       32.91       26.17     10.32 o 
  -3   3   6     1717.23     1677.79     37.22 o 
  -2   3   6      196.30      179.97     17.95 o 
  -1   3   6        3.71        3.09      6.56 o 
   0   3   6       39.65       26.43      8.27 o 
   1   3   6      994.18      958.71     26.24 o 
   2   3   6       40.64       34.42     10.29 o 
   3   3   6      163.74      177.12     24.97 o 
   4   3   6      370.68      379.29     36.52 o 
   5   3   6      351.66      376.81     38.06 o 
   6   3   6      999.75      940.15     57.35 o 
   7   3   6       10.74        5.42     23.98 o 
   8   3   6      176.28      195.74     38.70 o 
   9   3   6        9.65       20.32     31.38 o 
 -10   4   6       26.81       22.70     50.19 o 
  -9   4   6       72.43       18.00     36.31 o 
  -8   4   6       55.15       42.22     21.66 o 
  -7   4   6       89.38       87.63     21.55 o 
  -6   4   6       17.97       -3.38     16.05 o 
  -5   4   6       50.39       40.83     15.12 o 
  -4   4   6      123.61      159.26     15.63 o 
  -3   4   6      219.13      222.60     14.75 o 
  -2   4   6      258.44      256.09     18.03 o 
  -1   4   6     1135.29     1057.39     30.95 o 
   0   4   6      841.94      986.69     31.73 o 
   1   4   6      187.12      197.59     17.58 o 
   2   4   6     1759.64     1849.01     42.25 o 
   3   4   6      706.15      699.91     42.19 o 
   4   4   6       43.76       35.88     19.28 o 
   5   4   6      522.30      508.93     50.10 o 
   6   4   6       93.92       86.93     26.71 o 
   7   4   6        1.47        1.76     24.30 o 
   8   4   6       35.15       24.62     26.65 o 
   9   4   6       10.01       13.93     28.29 o 
 -10   5   6        2.08      -15.40     16.00 o 
  -9   5   6        6.42        9.77     19.08 o 
  -8   5   6       96.93      105.89     24.87 o 
  -7   5   6      251.39      259.98     27.96 o 
  -6   5   6        0.05       -1.87     14.79 o 
  -5   5   6      479.83      487.29     27.92 o 
  -4   5   6      264.13      232.07     24.03 o 
  -3   5   6      303.34      329.07     25.13 o 
  -2   5   6     2094.89     2143.55     53.85 o 
  -1   5   6      300.29      335.93     18.67 o 
   0   5   6      331.50      387.35     21.21 o 
   1   5   6      613.34      677.18     28.10 o 
   2   5   6      650.25      629.04     23.68 o 
   3   5   6       96.38      102.09     12.22 o 
   4   5   6      137.91      162.77     16.87 o 
   5   5   6     1248.11     1325.80     51.70 o 
   6   5   6        8.71       21.69     20.59 o 
   7   5   6       27.77       22.87     24.07 o 
   8   5   6        0.02      -20.77     20.77 o 
   9   5   6       19.60       -1.75     29.20 o 
  -9   6   6       11.67       52.55     28.31 o 
  -8   6   6        0.72        3.63     19.69 o 
  -7   6   6       57.57       55.33     21.12 o 
  -6   6   6      240.79      262.26     25.77 o 
  -5   6   6      135.81      152.60     36.04 o 
  -4   6   6      244.97      196.88     25.04 o 
  -3   6   6       97.47       71.81     17.94 o 
  -2   6   6      152.08      164.53     18.71 o 
  -1   6   6      911.18      933.47     26.43 o 
   0   6   6     1401.27     1382.53     41.93 o 
   1   6   6      134.39      142.25     16.33 o 
   2   6   6       30.88       27.04     10.46 o 
   3   6   6      210.94      215.26     15.70 o 
   4   6   6      263.24      261.69     20.34 o 
   5   6   6        8.01       18.46     11.31 o 
   6   6   6       18.27       51.00     18.24 o 
   7   6   6      189.60      254.06     52.79 o 
   8   6   6        6.34       22.00     25.59 o 
   9   6   6        3.83      -13.95     27.70 o 
  -9   7   6        4.47       19.25     16.53 o 
  -8   7   6       11.45       21.48     21.01 o 
  -7   7   6       31.19       37.32     20.40 o 
  -6   7   6      159.91      169.79     22.85 o 
  -5   7   6      127.75      103.30     24.52 o 
  -4   7   6      132.69      142.36     24.13 o 
  -3   7   6        3.95       -4.15     13.79 o 
  -2   7   6      568.02      540.03     30.81 o 
  -1   7   6     1430.08     1380.60     35.97 o 
   0   7   6       41.56       39.08     10.11 o 
   1   7   6      542.99      561.94     24.45 o 
   2   7   6       53.28       62.25     12.68 o 
   3   7   6      106.05      107.35     12.99 o 
   4   7   6        0.32        6.89      9.49 o 
   5   7   6       23.38        5.47     11.33 o 
   6   7   6        9.73       26.26     17.16 o 
   7   7   6        0.00        9.22     15.51 o 
   8   7   6       93.21       85.30     33.22 o 
  -9   8   6       13.28       10.79     16.88 o 
  -8   8   6       47.50       63.94     27.13 o 
  -7   8   6       45.11       58.51     22.39 o 
  -6   8   6       10.95       13.25     16.51 o 
  -5   8   6        4.11       33.92     21.18 o 
  -4   8   6      168.08      169.08     27.12 o 
  -3   8   6        0.19       -1.29     15.47 o 
  -2   8   6       40.43       51.66     18.22 o 
  -1   8   6      375.90      387.55     23.21 o 
   0   8   6      920.63      908.80     36.94 o 
   1   8   6       83.05       77.53     14.49 o 
   2   8   6      126.23      136.16     16.32 o 
   3   8   6      450.37      504.97     31.32 o 
   4   8   6       76.38       83.01     13.62 o 
   5   8   6       19.90       14.25     14.77 o 
   6   8   6      119.41      119.26     23.85 o 
   7   8   6        0.63        3.65     14.92 o 
   8   8   6        0.17        6.47     14.04 o 
  -9   9   6        8.77       27.69     17.52 o 
  -8   9   6        1.42       33.90     23.20 o 
  -7   9   6       17.78        9.43     23.77 o 
  -6   9   6        1.49      -15.59     15.59 o 
  -5   9   6        4.11       -6.60     19.83 o 
  -4   9   6       44.45       35.01     20.14 o 
  -3   9   6      151.94      101.50     29.47 o 
  -2   9   6        3.15      -13.50     22.68 o 
  -1   9   6        0.04        7.70     10.62 o 
   0   9   6       53.80       68.27     12.92 o 
   1   9   6       86.59       90.89     14.73 o 
   2   9   6        2.33       16.54     11.88 o 
   3   9   6      174.76      190.94     16.56 o 
   4   9   6       44.10       24.04     11.25 o 
   5   9   6       14.60       15.70     16.35 o 
   6   9   6       29.10       50.73     21.20 o 
   7   9   6       12.10        5.61      8.80 o 
   8   9   6        0.30       11.53     10.16 o 
  -8  10   6       29.07       33.83     27.97 o 
  -7  10   6       83.43       82.06     28.81 o 
  -6  10   6       28.78        0.06     21.41 o 
  -5  10   6        1.45       16.79     20.78 o 
  -4  10   6       32.46       78.91     24.78 o 
  -3  10   6      224.73      221.12     28.32 o 
  -2  10   6       86.96       73.10     25.57 o 
  -1  10   6       81.18       89.74     16.10 o 
   0  10   6       54.43       41.00     11.37 o 
   1  10   6      114.91      125.73     16.80 o 
   2  10   6      287.66      312.50     22.80 o 
   3  10   6       56.31       36.59     17.37 o 
   4  10   6       44.76       42.38     14.17 o 
   5  10   6       95.17       95.92     22.79 o 
   6  10   6       33.55       37.88     18.87 o 
   7  10   6        2.70       12.78     10.06 o 
   8  10   6       24.49       28.65     12.06 o 
  -8  11   6       61.03      111.47     38.59 o 
  -7  11   6        6.60       41.50     24.11 o 
  -6  11   6       10.94        7.21     20.71 o 
  -5  11   6       48.96       65.83     25.12 o 
  -4  11   6        0.11       15.84     30.33 o 
  -3  11   6      362.57      382.77     42.69 o 
  -2  11   6       52.31       67.73     24.94 o 
  -1  11   6       27.87       21.16     11.39 o 
   0  11   6        0.14        2.09      9.92 o 
   1  11   6      711.92      784.39     50.85 o 
   2  11   6       10.39        8.42     13.12 o 
   3  11   6        6.39       -2.18     12.08 o 
   4  11   6       50.86       53.12     14.48 o 
   5  11   6       49.50       35.85     14.91 o 
   6  11   6       12.24       15.75      8.59 o 
   7  11   6        5.87        5.82      9.58 o 
  -7  12   6       10.60       44.56     16.52 o 
  -6  12   6       51.69       35.27     21.34 o 
  -5  12   6        5.88       14.71     22.14 o 
  -4  12   6        9.85       11.10     22.30 o 
  -3  12   6       55.29       67.66     35.48 o 
  -2  12   6        1.53       -3.10     17.77 o 
  -1  12   6      453.15      474.36     29.88 o 
   0  12   6       64.67       81.31     15.23 o 
   1  12   6       57.20       72.03     15.54 o 
   2  12   6      115.51      103.15     17.95 o 
   3  12   6        0.22       -2.22     11.08 o 
   4  12   6        6.10        6.20     11.44 o 
   5  12   6       23.75       35.09     14.60 o 
   6  12   6        0.79       18.38     13.11 o 
   7  12   6        8.65       17.72     10.74 o 
  -7  13   6       72.64       63.32     42.81 o 
  -6  13   6        0.10       32.49     16.65 o 
  -5  13   6       10.73       15.59     28.04 o 
  -4  13   6      146.89      135.20     34.98 o 
  -3  13   6        0.10       -5.30     34.09 o 
  -2  13   6       11.31       23.54     20.78 o 
  -1  13   6        2.72       14.55     19.00 o 
   0  13   6       18.96       21.43     14.26 o 
   1  13   6      128.50      152.32     20.36 o 
   2  13   6      116.82      149.67     20.26 o 
   3  13   6       53.66       66.63     17.88 o 
   4  13   6       21.93       39.52     13.75 o 
   5  13   6       67.22       93.34     17.42 o 
   6  13   6        0.90       25.25     14.66 o 
  -6  14   6       43.30       58.80     16.71 o 
  -5  14   6       22.55       44.64     27.86 o 
  -4  14   6       11.62       30.48     47.75 o 
  -3  14   6        1.46       -1.16     33.59 o 
  -2  14   6       82.58      117.39     30.95 o 
  -1  14   6        4.49       -9.43     14.99 o 
   0  14   6      191.48      260.07     26.09 o 
   1  14   6       35.00       51.38     14.58 o 
   2  14   6        0.17        5.66     12.47 o 
   3  14   6       24.78       39.29     15.52 o 
   4  14   6       73.58       84.83     17.79 o 
   5  14   6        0.15        5.64     13.78 o 
  -5  15   6       44.51       69.13     37.01 o 
  -4  15   6       25.74       41.84     30.22 o 
  -3  15   6        0.82       20.38     25.75 o 
  -2  15   6       11.71      -18.29     24.96 o 
  -1  15   6        0.41       -7.69     15.24 o 
   0  15   6       82.17       45.03     31.93 o 
   1  15   6       41.20       37.89     16.23 o 
   2  15   6       14.40       18.53     10.71 o 
   3  15   6        6.74       24.38     13.34 o 
   4  15   6       14.38       14.97     14.59 o 
  -4  16   6       18.56       50.96     28.97 o 
  -3  16   6       15.65        2.33     26.39 o 
  -2  16   6       73.54       31.49     44.11 o 
  -1  16   6       27.81       -6.45     16.25 o 
   0  16   6        3.45        0.94      9.26 o 
   1  16   6       33.35       19.11     55.01 o 
   2  16   6        9.79       11.16     10.78 o 
   3  16   6       29.62       44.71     17.18 o 
  -2  17   6        3.40        9.90     12.68 o 
  -1  17   6        3.76        0.78     12.15 o 
   0  17   6        0.04        1.69     15.47 o 
   1  17   6       27.04       -1.44     13.25 o 
   2  17   6        0.47       13.53     20.88 o 
 -10   1   7        0.03      -13.76     47.39 o 
  -9   1   7        0.07        7.52     41.20 o 
  -8   1   7       18.23       38.95     36.78 o 
  -7   1   7      168.58      164.36     37.85 o 
  -6   1   7      820.73      790.80     47.00 o 
  -5   1   7       42.47       48.56     12.08 o 
  -4   1   7      597.16      570.07     17.72 o 
  -3   1   7        6.69        7.71      4.91 o 
  -2   1   7      755.90      918.47     19.34 o 
  -1   1   7       34.23        2.31      7.75 o 
   0   1   7      284.54      280.97     16.03 o 
   1   1   7       69.32       88.46     16.34 o 
   2   1   7      103.69       95.73     18.49 o 
   3   1   7        0.44        7.82     15.85 o 
   4   1   7       50.32       56.74     21.44 o 
   5   1   7      391.26      379.16     38.86 o 
   6   1   7       29.54       34.58     25.07 o 
   7   1   7       33.39       44.01     25.87 o 
   8   1   7        0.22       20.92     27.35 o 
   9   1   7       70.33       73.52     35.88 o 
 -10   2   7        0.74        0.98     46.20 o 
  -9   2   7       10.00       60.19     39.09 o 
  -8   2   7        4.17       -6.44     35.24 o 
  -7   2   7       41.89       21.80     26.49 o 
  -6   2   7      266.34      278.22     23.59 o 
  -5   2   7       54.85       66.23     13.46 o 
  -4   2   7      934.81      993.05     30.02 o 
  -3   2   7      910.80      880.95     29.09 o 
  -2   2   7      519.84      457.93     15.90 o 
  -1   2   7     1832.32     1906.59     46.22 o 
   0   2   7     2160.87     2395.86     46.83 o 
   1   2   7       35.08       48.67     10.65 o 
   2   2   7      983.78      942.26     44.64 o 
   3   2   7      502.86      524.00     37.56 o 
   4   2   7       31.50       29.09     19.91 o 
   5   2   7        4.10        4.34     20.32 o 
   6   2   7        1.16        7.56     22.37 o 
   7   2   7       19.06       47.69     27.01 o 
   8   2   7       24.53       13.09     27.02 o 
   9   2   7       17.18       17.40     30.93 o 
 -10   3   7        2.02       35.47     49.90 o 
  -9   3   7      125.99       56.03     44.93 o 
  -8   3   7       69.85       99.39     47.46 o 
  -7   3   7        7.22       14.18     31.72 o 
  -6   3   7      280.76      325.90     25.75 o 
  -5   3   7      480.29      473.08     31.70 o 
  -4   3   7      145.94      154.22     14.93 o 
  -3   3   7       40.11       21.95      8.64 o 
  -2   3   7     1089.31     1163.91     31.33 o 
  -1   3   7        3.14       10.83      7.69 o 
   0   3   7     2756.70     2978.63     67.88 o 
   1   3   7      248.12      243.33     15.55 o 
   2   3   7        9.79       19.21     10.27 o 
   3   3   7       86.62       51.78     19.52 o 
   4   3   7       73.17       98.49     25.17 o 
   5   3   7      120.74      119.14     28.31 o 
   6   3   7       79.73       78.50     28.26 o 
   7   3   7       16.51       10.84     25.87 o 
   8   3   7        9.34       17.59     27.56 o 
   9   3   7        0.15       14.27     38.06 o 
 -10   4   7        3.83       25.88     25.01 o 
  -9   4   7        0.18        1.37     16.64 o 
  -8   4   7       97.46       86.66     32.69 o 
  -7   4   7       20.48       29.50     17.41 o 
  -6   4   7       17.27        8.35     14.92 o 
  -5   4   7      545.19      588.15     71.66 o 
  -4   4   7      102.85      105.54     13.27 o 
  -3   4   7       67.64       67.96     10.75 o 
  -2   4   7      276.48      246.45     24.32 o 
  -1   4   7     1808.37     1824.79     46.50 o 
   0   4   7       77.35       82.98     12.38 o 
   1   4   7       39.10       18.26      8.67 o 
   2   4   7      608.40      649.75     25.03 o 
   3   4   7      341.52      314.51     32.22 o 
   4   4   7      900.48      887.02     52.19 o 
   5   4   7       16.08       36.27     24.07 o 
   6   4   7       10.48       40.41     23.76 o 
   7   4   7        1.75        5.54     24.15 o 
   8   4   7      173.64      163.83     39.24 o 
   9   4   7        6.31        8.02     33.72 o 
  -9   5   7       18.84        8.18     34.58 o 
  -8   5   7        1.45      -25.92     25.92 o 
  -7   5   7        0.68       -9.11     17.28 o 
  -6   5   7        0.00       -3.80     14.67 o 
  -5   5   7      120.71       99.09     22.58 o 
  -4   5   7        7.57        6.84     15.05 o 
  -3   5   7      553.55      542.80     29.25 o 
  -2   5   7      300.10      303.22     21.33 o 
  -1   5   7        2.77       -7.82      7.82 o 
   0   5   7      199.74      203.62     17.60 o 
   1   5   7      326.20      348.63     22.84 o 
   2   5   7      205.06      205.07     16.55 o 
   3   5   7       68.85       92.62     13.89 o 
   4   5   7      333.35      380.70     27.46 o 
   5   5   7       39.44       19.08     21.08 o 
   6   5   7       37.32       64.02     34.91 o 
   7   5   7       16.24       -5.91     21.79 o 
   8   5   7       37.35       70.53     31.92 o 
   9   5   7        4.41        6.36     31.48 o 
  -9   6   7       25.09        0.06     20.62 o 
  -8   6   7      128.41      134.09     26.62 o 
  -7   6   7       62.35      100.29     22.23 o 
  -6   6   7      582.70      576.06     39.10 o 
  -5   6   7       45.43       30.38     20.01 o 
  -4   6   7      339.48      323.71     28.66 o 
  -3   6   7       28.60       22.37     15.02 o 
  -2   6   7      700.73      739.00     31.63 o 
  -1   6   7      121.87      130.98     12.62 o 
   0   6   7      282.26      257.80     20.84 o 
   1   6   7      370.06      353.27     23.92 o 
   2   6   7        4.13        1.28      9.80 o 
   3   6   7     1425.93     1524.17     42.98 o 
   4   6   7       32.79       23.59     14.28 o 
   5   6   7        0.47       -0.94     11.94 o 
   6   6   7       39.43       39.91     24.20 o 
   7   6   7      122.71      126.72     31.48 o 
   8   6   7        0.00        7.01     18.24 o 
  -9   7   7       32.64       18.78     19.72 o 
  -8   7   7      147.24      151.25     35.76 o 
  -7   7   7        1.67       -0.75     18.55 o 
  -6   7   7       40.43       27.92     16.72 o 
  -5   7   7       39.75       31.06     20.41 o 
  -4   7   7      568.03      537.71     42.88 o 
  -3   7   7      111.90       94.97     20.14 o 
  -2   7   7     2282.37     2292.60     62.47 o 
  -1   7   7      472.10      526.25     22.37 o 
   0   7   7       29.54       24.16     10.00 o 
   1   7   7      815.82      845.93     39.34 o 
   2   7   7      247.61      213.09     25.74 o 
   3   7   7       68.18       91.34     13.38 o 
   4   7   7      166.48      129.76     17.36 o 
   5   7   7      778.54      816.33     34.50 o 
   6   7   7        1.20        1.55     20.44 o 
   7   7   7       66.25       34.40     47.10 o 
   8   7   7       48.13       20.13     29.20 o 
  -9   8   7        1.70       -9.19     20.09 o 
  -8   8   7       31.02       28.66     21.64 o 
  -7   8   7       17.48       -4.80     17.45 o 
  -6   8   7      221.77      260.00     26.12 o 
  -5   8   7      334.02      311.02     33.44 o 
  -4   8   7       83.02       58.59     30.14 o 
  -3   8   7      811.77      742.74     41.57 o 
  -2   8   7       51.67       33.81     16.90 o 
  -1   8   7       97.01       94.57     13.67 o 
   0   8   7      614.64      672.73     32.36 o 
   1   8   7      379.32      373.55     26.64 o 
   2   8   7       61.77       63.38     13.86 o 
   3   8   7      618.62      637.90     28.77 o 
   4   8   7        3.79        3.27      9.56 o 
   5   8   7        8.92       19.40     15.38 o 
   6   8   7        2.98       -5.06     15.33 o 
   7   8   7        2.18        0.21     14.66 o 
   8   8   7       29.89       12.29     17.02 o 
  -8   9   7        0.15       18.16     24.48 o 
  -7   9   7       98.27      120.00     24.64 o 
  -6   9   7      119.80      132.90     22.85 o 
  -5   9   7        1.98       -7.86     33.02 o 
  -4   9   7        0.37        7.76     16.98 o 
  -3   9   7      939.68      903.80     44.85 o 
  -2   9   7       73.19       57.48     19.06 o 
  -1   9   7      104.47      151.70     27.41 o 
   0   9   7      564.78      589.63     32.36 o 
   1   9   7       69.79       96.59     15.03 o 
   2   9   7      201.55      214.98     19.22 o 
   3   9   7        8.85       19.95     10.81 o 
   4   9   7      206.24      237.05     19.89 o 
   5   9   7       10.40       22.42     16.85 o 
   6   9   7      114.59      131.98     24.53 o 
   7   9   7        1.37        9.31     18.59 o 
   8   9   7       20.19       -4.09     21.73 o 
  -8  10   7       29.94       50.11     29.70 o 
  -7  10   7      130.24       84.08     58.24 o 
  -6  10   7       46.41       69.55     31.11 o 
  -5  10   7      461.64      475.86     71.61 o 
  -4  10   7      151.59      164.42     28.04 o 
  -3  10   7        3.32        7.95     15.94 o 
  -2  10   7       43.72       55.70     22.87 o 
  -1  10   7      283.75      328.28     36.52 o 
   0  10   7        0.09       -2.45     11.62 o 
   1  10   7       28.29       17.33     10.97 o 
   2  10   7      346.37      387.02     24.90 o 
   3  10   7        0.03       -8.69      9.26 o 
   4  10   7      148.03      161.86     20.49 o 
   5  10   7        3.39        8.56     16.81 o 
   6  10   7       31.41       14.04     12.78 o 
   7  10   7        3.11       18.56     10.23 o 
  -8  11   7        0.76       44.53     26.25 o 
  -7  11   7       45.21       45.15     17.32 o 
  -6  11   7       11.85       -3.73     19.70 o 
  -5  11   7        2.22        2.62     20.30 o 
  -4  11   7       52.71       40.20     24.93 o 
  -3  11   7       53.12       47.11     29.79 o 
  -2  11   7      309.37      380.78     41.19 o 
  -1  11   7      654.56      659.97     50.70 o 
   0  11   7       15.61        4.38     12.26 o 
   1  11   7       24.19       21.71     14.89 o 
   2  11   7       76.26       94.92     16.55 o 
   3  11   7        0.50       -7.58      9.95 o 
   4  11   7      104.66      117.37     18.72 o 
   5  11   7        0.30       -2.59     12.36 o 
   6  11   7       12.74       21.69     10.08 o 
   7  11   7       36.46       21.80     12.24 o 
  -7  12   7       71.79       70.73     41.80 o 
  -6  12   7      107.55      176.98     37.35 o 
  -5  12   7        3.77        2.27     23.73 o 
  -4  12   7      113.00      115.19     32.24 o 
  -3  12   7       71.69       84.66     28.73 o 
  -2  12   7       94.03      118.43     31.81 o 
  -1  12   7       63.36       55.50     39.92 o 
   0  12   7        2.31        5.43     10.92 o 
   1  12   7      257.05      254.84     21.98 o 
   2  12   7       73.26      102.20     18.57 o 
   3  12   7       67.12      104.58     25.89 o 
   4  12   7       32.55       27.52     13.22 o 
   5  12   7        0.11       -4.99     14.81 o 
   6  12   7        1.78       11.47     21.67 o 
  -6  13   7        0.67        6.93     28.53 o 
  -5  13   7       39.90       30.04     21.08 o 
  -4  13   7       67.03       74.73     30.12 o 
  -3  13   7        4.34      -11.96     35.14 o 
  -2  13   7       23.69       13.49     21.23 o 
  -1  13   7       61.81       65.03     30.65 o 
   0  13   7        0.01       -2.27     23.00 o 
   1  13   7        2.95       14.07     11.37 o 
   2  13   7       19.13       24.22     13.32 o 
   3  13   7        1.59       -8.15     11.71 o 
   4  13   7        0.01       14.00     13.47 o 
   5  13   7       24.80       49.05     17.26 o 
   6  13   7        1.90       19.11     14.72 o 
  -6  14   7        9.23       35.80     17.19 o 
  -5  14   7       11.89        1.32     23.84 o 
  -4  14   7        3.61        4.73     27.80 o 
  -3  14   7        0.12        6.14     25.63 o 
  -2  14   7       15.91      -12.19     17.85 o 
  -1  14   7      213.37      224.17     35.03 o 
   0  14   7        0.28       16.21     16.05 o 
   1  14   7       51.74       53.15     22.53 o 
   2  14   7        9.84       36.81     14.62 o 
   3  14   7        0.08       -7.04      8.79 o 
   4  14   7        0.63        4.45     13.02 o 
   5  14   7       14.89       11.24     13.89 o 
  -5  15   7        0.51       -0.44     23.98 o 
  -4  15   7        4.19       -8.13     24.19 o 
  -3  15   7       85.01       64.55     32.27 o 
  -2  15   7       16.73       25.19     22.87 o 
  -1  15   7       77.31       13.66     17.96 o 
   0  15   7      111.44      131.45     68.29 o 
   1  15   7       12.19       16.18     11.45 o 
   2  15   7       18.94       87.00     23.77 o 
   3  15   7        3.65        9.92     10.63 o 
   4  15   7       10.71        4.99     15.49 o 
  -4  16   7       18.72       21.88     27.11 o 
  -3  16   7       10.36       29.58     24.57 o 
  -2  16   7       71.94       34.07     58.27 o 
  -1  16   7        9.36       10.17     16.13 o 
   0  16   7        3.82       13.48     12.66 o 
   1  16   7        1.92       -9.56      9.76 o 
   2  16   7        9.42        6.97     36.75 o 
   3  16   7        1.12       -5.78     10.52 o 
  -1  17   7        0.74       10.10     20.59 o 
   0  17   7       11.13        4.72     13.96 o 
 -10   0   8       24.06       -9.10     65.55 o 
  -9   0   8        5.57       58.70     62.06 o 
  -8   0   8       36.85        4.21     45.74 o 
  -7   0   8        0.16       -3.20     39.74 o 
  -6   0   8      264.08      311.76     67.03 o 
  -5   0   8     1374.18     1380.31     58.62 o 
  -4   0   8      255.60      238.56     18.95 o 
  -3   0   8     2544.49     2535.93     69.57 o 
  -2   0   8      105.26       90.91      9.34 o 
  -1   0   8      897.14      728.53     23.87 o 
   0   0   8     2735.87     2772.55    114.29 o 
   1   0   8       48.37       74.85     23.13 o 
   2   0   8      402.59      313.22     42.84 o 
   3   0   8      184.12      228.45     41.66 o 
   4   0   8        0.82       19.71     28.35 o 
   5   0   8     1149.17     1154.69     91.35 o 
   6   0   8      291.54      371.10     57.59 o 
   7   0   8       79.51       82.28     44.34 o 
   8   0   8        4.30       15.30     43.43 o 
   9   0   8        0.80       23.00     49.53 o 
 -10   1   8       44.97        8.39     48.61 o 
  -9   1   8        0.02       34.09     42.68 o 
  -8   1   8      205.21      183.76     59.46 o 
  -7   1   8      367.24      394.48     52.94 o 
  -6   1   8       51.50       52.02     22.61 o 
  -5   1   8      974.82     1029.94     30.26 o 
  -4   1   8      143.77      164.76     15.53 o 
  -3   1   8      287.79      279.51     17.94 o 
  -2   1   8      263.09      266.10     13.69 o 
  -1   1   8     1610.83     1555.51     33.78 o 
   0   1   8      651.84      719.93     25.69 o 
   1   1   8      879.52      934.23     42.80 o 
   2   1   8      242.57      241.63     27.59 o 
   3   1   8        0.76       -2.27     16.13 o 
   4   1   8      104.60      126.74     26.92 o 
   5   1   8       62.43       54.22     24.15 o 
   6   1   8      110.08      100.45     30.56 o 
   7   1   8       59.13       52.08     27.78 o 
   8   1   8       52.65       64.46     33.23 o 
   9   1   8       10.75       31.31     35.18 o 
 -10   2   8        9.95      -43.38     44.32 o 
  -9   2   8       33.01       -0.38     41.22 o 
  -8   2   8        0.09        3.02     34.87 o 
  -7   2   8       60.96       18.21     22.68 o 
  -6   2   8        1.17      -12.63     20.75 o 
  -5   2   8     1711.21     1795.06     41.53 o 
  -4   2   8      299.44      316.98     19.19 o 
  -3   2   8      534.04      599.83     25.46 o 
  -2   2   8     5417.51     5771.03     97.18 o 
  -1   2   8      317.79      358.07     19.38 o 
   0   2   8      286.10      282.10     15.45 o 
   1   2   8       65.66       79.21     12.76 o 
   2   2   8      611.31      639.11     39.09 o 
   3   2   8      543.14      530.34     39.39 o 
   4   2   8      632.97      679.46     86.66 o 
   5   2   8       75.48       69.95     24.41 o 
   6   2   8       81.89       54.90     26.87 o 
   7   2   8       89.31      149.59     34.31 o 
   8   2   8       11.91       25.00     30.18 o 
   9   2   8       13.97       36.17     34.45 o 
 -10   3   8        7.00      -44.33     44.33 o 
  -9   3   8       44.80        3.15     31.84 o 
  -8   3   8        3.13      -20.35     30.77 o 
  -7   3   8      404.56      404.69     38.75 o 
  -6   3   8      194.31      172.09     20.31 o 
  -5   3   8      146.54      180.23     22.76 o 
  -4   3   8      141.13      150.00     14.80 o 
  -3   3   8      915.17      947.38     32.94 o 
  -2   3   8        3.66       14.08      8.11 o 
  -1   3   8       14.22        1.99      7.76 o 
   0   3   8      519.20      512.68     20.45 o 
   1   3   8      198.41      179.77     15.28 o 
   2   3   8      144.87      118.07     22.29 o 
   3   3   8      209.83      279.67     30.98 o 
   4   3   8        0.92        7.23     18.14 o 
   5   3   8      368.64      424.37     42.07 o 
   6   3   8      782.67      801.83     57.59 o 
   7   3   8       31.47       34.39     26.24 o 
   8   3   8       10.30       -4.83     26.01 o 
   9   3   8       42.58        5.41     31.31 o 
  -9   4   8        0.01      -16.60     16.60 o 
  -8   4   8       48.25       34.39     31.87 o 
  -7   4   8       36.93       32.25     26.26 o 
  -6   4   8      210.31      248.40     36.20 o 
  -5   4   8       36.20       33.55     17.20 o 
  -4   4   8      834.80      899.30     30.01 o 
  -3   4   8       20.97       28.80      9.63 o 
  -2   4   8      354.54      308.33     26.78 o 
  -1   4   8      292.32      312.10     23.13 o 
   0   4   8       56.95       44.64     12.15 o 
   1   4   8      569.56      542.25     23.04 o 
   2   4   8      285.69      310.58     19.58 o 
   3   4   8        0.53       -6.03     17.04 o 
   4   4   8       90.77       89.17     24.73 o 
   5   4   8        0.04       -2.60     23.30 o 
   6   4   8       44.11       39.56     42.37 o 
   7   4   8       54.88       37.69     28.27 o 
   8   4   8        0.14        5.62     24.70 o 
  -9   5   8       40.17      -11.80     18.58 o 
  -8   5   8      106.06      116.49     34.67 o 
  -7   5   8        8.89       45.17     19.30 o 
  -6   5   8      645.07      680.16     34.87 o 
  -5   5   8      232.19      236.96     26.26 o 
  -4   5   8      426.53      434.23     29.92 o 
  -3   5   8      966.89      852.80     40.63 o 
  -2   5   8       94.01      107.63     19.67 o 
  -1   5   8      114.56      115.70     19.74 o 
   0   5   8       31.08       41.98     12.64 o 
   1   5   8     1101.71     1210.04     51.57 o 
   2   5   8       32.88       32.30     11.06 o 
   3   5   8       42.86       22.77     13.32 o 
   4   5   8        1.62       -9.12     12.32 o 
   5   5   8       13.38       42.91     23.19 o 
   6   5   8       93.68      113.20     30.60 o 
   7   5   8        0.01      -11.02     21.59 o 
   8   5   8       43.71       -0.61     44.70 o 
  -9   6   8        4.54      -17.13     19.60 o 
  -8   6   8        0.06      -26.48     26.48 o 
  -7   6   8       18.64       10.39     18.48 o 
  -6   6   8      427.43      468.56     38.23 o 
  -5   6   8        0.99      -15.21     15.21 o 
  -4   6   8     1369.03     1343.66     67.55 o 
  -3   6   8      273.13      272.84     24.38 o 
  -2   6   8      365.72      363.32     25.86 o 
  -1   6   8     1645.35     1706.70     49.20 o 
   0   6   8      306.76      356.84     23.58 o 
   1   6   8       49.78       48.07     14.42 o 
   2   6   8       16.00       30.74     11.13 o 
   3   6   8      234.37      272.23     20.56 o 
   4   6   8       29.92       23.27     14.23 o 
   5   6   8      203.50      154.30     22.44 o 
   6   6   8       55.62       63.67     27.12 o 
   7   6   8       68.15       26.86     25.98 o 
   8   6   8        0.15       -6.73     13.05 o 
  -9   7   8        3.26        1.36     25.80 o 
  -8   7   8        0.28       -5.13     27.05 o 
  -7   7   8       52.67       65.26     21.46 o 
  -6   7   8       39.06       36.54     17.25 o 
  -5   7   8       34.54       20.89     20.57 o 
  -4   7   8      670.63      660.50     38.79 o 
  -3   7   8       63.09       96.31     20.75 o 
  -2   7   8       15.96        5.05     12.86 o 
  -1   7   8       49.45       58.74     14.54 o 
   0   7   8      604.01      664.26     32.29 o 
   1   7   8      111.87      124.12     18.44 o 
   2   7   8      120.22      175.09     17.92 o 
   3   7   8       11.21       15.02     12.43 o 
   4   7   8        1.06        1.50     13.75 o 
   5   7   8       64.11       51.41     18.63 o 
   6   7   8        3.57       -0.93     23.07 o 
   7   7   8       14.19        5.72     14.47 o 
   8   7   8        0.20       -3.99     15.18 o 
  -9   8   8        4.22       36.94     35.71 o 
  -8   8   8        9.37        4.43     17.60 o 
  -7   8   8       19.40       15.92     19.16 o 
  -6   8   8       16.72       34.81     17.36 o 
  -5   8   8      159.62      185.57     28.97 o 
  -4   8   8      222.06      204.41     36.97 o 
  -3   8   8      132.99      158.73     27.69 o 
  -2   8   8      998.85      957.24     42.76 o 
  -1   8   8        3.71        2.76     13.46 o 
   0   8   8      247.56      248.89     23.00 o 
   1   8   8      318.92      314.40     27.04 o 
   2   8   8      464.28      514.15     26.52 o 
   3   8   8       75.78       75.09     15.15 o 
   4   8   8       40.37       38.95     13.64 o 
   5   8   8        0.41       15.66     21.51 o 
   6   8   8       12.23        0.89     26.28 o 
   7   8   8       56.54       40.21     37.34 o 
   8   8   8       21.99       10.76     19.39 o 
  -8   9   8       54.01       99.35     32.64 o 
  -7   9   8        1.25       18.64     18.66 o 
  -6   9   8        0.63       -6.94     14.22 o 
  -5   9   8       26.96       29.04     20.82 o 
  -4   9   8       39.15       38.08     19.94 o 
  -3   9   8        7.89       26.34     18.75 o 
  -2   9   8      205.76      182.75     24.35 o 
  -1   9   8      635.19      631.70     44.55 o 
   0   9   8      343.06      355.08     26.50 o 
   1   9   8      103.11       98.17     19.19 o 
   2   9   8       40.19       43.77     16.27 o 
   3   9   8       53.70       51.66     14.84 o 
   4   9   8       23.98       11.75     12.54 o 
   5   9   8        4.40        5.44     22.60 o 
   6   9   8        5.26       11.17     23.72 o 
   7   9   8       12.56       13.76     16.62 o 
  -8  10   8        8.34       18.83     27.79 o 
  -7  10   8        0.26      -13.28     16.41 o 
  -6  10   8       21.98       28.12     17.45 o 
  -5  10   8       57.02       36.03     23.69 o 
  -4  10   8        9.99        5.30     18.69 o 
  -3  10   8       65.44       77.13     26.30 o 
  -2  10   8      239.36      266.15     35.29 o 
  -1  10   8        1.97       21.59     19.32 o 
   0  10   8       90.10      112.11     26.91 o 
   1  10   8        0.25       -6.54     11.95 o 
   2  10   8       28.76       37.60     15.37 o 
   3  10   8       58.54       61.90     15.33 o 
   4  10   8      264.86      298.49     24.81 o 
   5  10   8        2.11       -1.02     19.36 o 
   6  10   8       21.84       13.38     22.68 o 
   7  10   8       28.38       14.93     21.44 o 
  -7  11   8       34.13       33.49     16.19 o 
  -6  11   8        1.62      -19.99     19.99 o 
  -5  11   8        1.88       18.29     27.61 o 
  -4  11   8      257.03      210.56     38.15 o 
  -3  11   8       68.64       48.51     25.35 o 
  -2  11   8        4.40        5.85     16.72 o 
  -1  11   8       36.60       60.03     23.31 o 
   0  11   8      341.64      447.70     41.38 o 
   1  11   8        2.41        9.21     13.20 o 
   2  11   8       68.09       59.89     18.12 o 
   3  11   8       40.33       25.34     12.36 o 
   4  11   8       39.11       46.10     15.00 o 
   5  11   8      109.12      126.81     26.41 o 
   6  11   8       48.43       58.01     36.82 o 
  -7  12   8        3.49       13.67     17.91 o 
  -6  12   8        7.28        6.54     14.95 o 
  -5  12   8        4.85      -15.95     20.12 o 
  -4  12   8       42.75       82.67     30.21 o 
  -3  12   8       11.39       35.47     23.07 o 
  -2  12   8      174.62      159.17     53.70 o 
  -1  12   8       16.06        6.37     21.66 o 
   0  12   8       13.80       31.49     22.94 o 
   1  12   8      116.55       82.20     24.15 o 
   2  12   8      111.34      133.33     19.66 o 
   3  12   8       10.18        5.56     11.40 o 
   4  12   8       32.80       54.33     16.82 o 
   5  12   8        7.05       11.73     14.69 o 
   6  12   8       24.43       28.13     20.42 o 
  -6  13   8       32.51       11.55     14.34 o 
  -5  13   8        6.57       -3.23     15.03 o 
  -4  13   8       31.77       54.93     27.47 o 
  -3  13   8        5.00       -0.11     20.88 o 
  -2  13   8       64.31      101.29     31.62 o 
  -1  13   8        4.51       -0.75     19.49 o 
   0  13   8      200.36      228.56     34.52 o 
   1  13   8       50.45       67.74     45.24 o 
   2  13   8        1.22       17.07     20.93 o 
   3  13   8       53.72       83.22     17.11 o 
   4  13   8        1.20       10.64     13.90 o 
   5  13   8      117.59      158.98     24.09 o 
  -5  14   8        7.45       -1.83     50.55 o 
  -4  14   8      105.55      154.09     37.95 o 
  -3  14   8      103.63      170.40     38.72 o 
  -2  14   8        0.40      -17.55     18.90 o 
  -1  14   8       71.05      110.01     32.48 o 
   0  14   8       95.66       31.49     68.74 o 
   1  14   8        0.36      -10.18     10.18 o 
   2  14   8        2.44        6.94     22.50 o 
   3  14   8      149.29      175.83     22.51 o 
   4  14   8       23.01       14.76     14.87 o 
  -4  15   8        0.08        7.97     34.57 o 
  -3  15   8        0.33      -21.07     21.07 o 
  -2  15   8       40.44       92.94     29.83 o 
  -1  15   8        5.49      -16.24     43.52 o 
   0  15   8        1.83       -8.33      9.14 o 
   1  15   8       40.05        7.34     11.72 o 
   2  15   8       12.99        3.46     22.22 o 
   3  15   8        0.14       13.89     13.90 o 
  -3  16   8        2.71       17.01     26.42 o 
  -2  16   8       17.35       46.92     29.10 o 
  -1  16   8       15.60       -2.07     11.50 o 
   0  16   8       27.68       17.75     12.38 o 
   1  16   8       17.11       -0.49     12.95 o 
   2  16   8       25.78       16.24     24.88 o 
  -9   1   9        2.02       18.93     37.79 o 
  -8   1   9        9.22       10.04     32.90 o 
  -7   1   9      113.32       98.82     34.39 o 
  -6   1   9      108.32      123.46     25.02 o 
  -5   1   9       52.54       47.27     15.40 o 
  -4   1   9      526.63      599.28     26.36 o 
  -3   1   9      350.44      341.77     19.70 o 
  -2   1   9      287.32      320.80     19.08 o 
  -1   1   9        0.08        4.56      6.92 o 
   0   1   9      307.21      297.87     25.26 o 
   1   1   9      364.04      352.86     29.67 o 
   2   1   9        6.77        0.53     15.91 o 
   3   1   9      181.06      167.98     28.12 o 
   4   1   9      609.48      681.01     49.30 o 
   5   1   9       51.85       40.11     23.29 o 
   6   1   9       20.64       41.41     26.67 o 
   7   1   9        0.20       -4.56     23.76 o 
   8   1   9       23.17       41.86     32.96 o 
  -9   2   9        8.20       32.34     40.66 o 
  -8   2   9       30.71        2.48     37.55 o 
  -7   2   9        7.17        6.55     23.92 o 
  -6   2   9      382.75      355.58     32.30 o 
  -5   2   9     1888.54     1899.61     57.19 o 
  -4   2   9       30.72       16.24      9.73 o 
  -3   2   9      319.09      345.75     21.46 o 
  -2   2   9      102.84       75.78      9.85 o 
  -1   2   9     1189.03     1201.59     30.80 o 
   0   2   9       59.60       56.27     10.13 o 
   1   2   9      105.60       93.81     19.50 o 
   2   2   9       47.83       55.70     20.06 o 
   3   2   9      111.84      115.18     25.63 o 
   4   2   9      546.92      519.47     42.02 o 
   5   2   9        0.01       -2.32     23.21 o 
   6   2   9       71.99       84.29     29.50 o 
   7   2   9        4.00      -18.98     24.42 o 
   8   2   9       16.92       38.81     32.33 o 
  -9   3   9       38.32        1.89     18.59 o 
  -8   3   9        0.10        8.96     35.84 o 
  -7   3   9       44.98       54.48     26.08 o 
  -6   3   9      181.86      143.49     26.40 o 
  -5   3   9       46.24       50.88     14.93 o 
  -4   3   9      192.71      168.61     15.72 o 
  -3   3   9       20.11       16.30      9.91 o 
  -2   3   9       64.05       62.75     15.37 o 
  -1   3   9       70.49       90.61     15.23 o 
   0   3   9      392.03      439.90     20.53 o 
   1   3   9        4.01        3.93      9.05 o 
   2   3   9      292.70      291.70     30.70 o 
   3   3   9      286.18      277.54     32.96 o 
   4   3   9        5.61        6.54     18.82 o 
   5   3   9       11.86        4.16     20.90 o 
   6   3   9        9.78       35.46     24.67 o 
   7   3   9        0.31      -11.77     23.90 o 
   8   3   9        6.64      -10.65     24.39 o 
  -9   4   9       37.81      -18.38     18.38 o 
  -8   4   9       50.56       63.97     39.29 o 
  -7   4   9       85.60       79.38     27.06 o 
  -6   4   9       68.03       95.91     24.61 o 
  -5   4   9      126.18      148.78     22.28 o 
  -4   4   9      716.86      747.29     34.81 o 
  -3   4   9       15.79       20.07      9.89 o 
  -2   4   9     1985.88     2209.74     73.87 o 
  -1   4   9        1.91        5.27      9.27 o 
   0   4   9      106.19       90.98     18.76 o 
   1   4   9     1137.50     1121.55     34.08 o 
   2   4   9       91.14      115.18     15.14 o 
   3   4   9      374.19      357.31     35.43 o 
   4   4   9      326.29      319.10     37.65 o 
   5   4   9      400.54      471.03     44.60 o 
   6   4   9       33.08       41.07     26.32 o 
   7   4   9       77.79       42.06     81.44 o 
   8   4   9        0.61      -11.68     11.68 o 
  -9   5   9        0.65      -18.98     18.98 o 
  -8   5   9        1.34       -2.88     25.99 o 
  -7   5   9      181.12      187.41     32.49 o 
  -6   5   9        1.98        9.18     14.39 o 
  -5   5   9        3.16        5.31     15.31 o 
  -4   5   9     2292.69     2277.69    140.02 o 
  -3   5   9       13.57       23.24     13.81 o 
  -2   5   9        0.98       18.99     20.41 o 
  -1   5   9      117.45      103.11     15.02 o 
   0   5   9     1335.56     1442.23     46.28 o 
   1   5   9       14.30       27.48     11.01 o 
   2   5   9       71.55       83.68     14.44 o 
   3   5   9      161.67      180.87     22.86 o 
   4   5   9       36.52       13.72     13.89 o 
   5   5   9      335.80      345.83     42.03 o 
   6   5   9        0.10        2.17     22.57 o 
   7   5   9        7.30       -4.53     16.29 o 
   8   5   9        0.64      -12.68     12.68 o 
  -9   6   9       13.06        8.73     24.02 o 
  -8   6   9       11.40      -21.32     21.32 o 
  -7   6   9        6.92       -1.53     22.76 o 
  -6   6   9        7.31       14.57     15.67 o 
  -5   6   9        5.10        0.64     15.97 o 
  -4   6   9       39.65       33.30     16.56 o 
  -3   6   9       36.73       61.98     16.55 o 
  -2   6   9      167.14      169.49     20.34 o 
  -1   6   9     2476.16     2830.01     93.02 o 
   0   6   9       80.20       80.77     16.18 o 
   1   6   9      215.27      226.63     18.80 o 
   2   6   9      377.12      387.07     23.41 o 
   3   6   9      104.45      126.40     16.76 o 
   4   6   9        9.32       -6.85     13.38 o 
   5   6   9       17.74        3.13     14.75 o 
   6   6   9      159.24      181.85     36.82 o 
   7   6   9        3.78       -4.64     11.41 o 
   8   6   9       36.77       23.26     39.49 o 
  -9   7   9        0.19        5.17     19.78 o 
  -8   7   9       54.21       27.90     19.13 o 
  -7   7   9       12.51        6.42     17.57 o 
  -6   7   9      281.89      318.67     68.64 o 
  -5   7   9      244.30      238.58     29.93 o 
  -4   7   9        6.43        6.16     18.72 o 
  -3   7   9      152.26      159.65     22.56 o 
  -2   7   9       56.80       39.12     16.37 o 
  -1   7   9      177.38      165.87     19.89 o 
   0   7   9      191.38      233.55     22.94 o 
   1   7   9      686.03      773.58     39.98 o 
   2   7   9       32.65       22.29     11.70 o 
   3   7   9       18.21       38.88     12.90 o 
   4   7   9      886.16      928.73     44.12 o 
   5   7   9      200.02      144.07     23.55 o 
   6   7   9       11.60        4.70     21.47 o 
   7   7   9        1.33       -4.94     14.36 o 
  -8   8   9       22.00       20.14     41.30 o 
  -7   8   9       24.19        3.37     27.80 o 
  -6   8   9        9.57      -16.05     18.74 o 
  -5   8   9       10.19        5.94     18.62 o 
  -4   8   9        3.11       17.63     17.62 o 
  -3   8   9     1167.95     1245.91     63.13 o 
  -2   8   9       71.22       90.68     19.35 o 
  -1   8   9      378.09      395.88     36.15 o 
   0   8   9      499.22      539.60     41.54 o 
   1   8   9       53.23       71.84     18.18 o 
   2   8   9       77.52       98.37     16.05 o 
   3   8   9        2.21       -9.14      9.72 o 
   4   8   9       26.19       20.01     16.59 o 
   5   8   9       11.97       18.74     16.51 o 
   6   8   9       54.88       43.28     26.17 o 
   7   8   9       19.41       16.40     16.07 o 
  -8   9   9        0.47       42.94     49.62 o 
  -7   9   9       69.63       98.75     23.86 o 
  -6   9   9       45.27       13.37     28.25 o 
  -5   9   9      101.98      106.79     27.03 o 
  -4   9   9      265.93      285.89     62.85 o 
  -3   9   9      135.53      125.98     24.75 o 
  -2   9   9      557.72      551.88     65.58 o 
  -1   9   9       42.36       81.32     25.25 o 
   0   9   9       86.39       95.48     25.45 o 
   1   9   9        2.07        7.28     13.74 o 
   2   9   9      445.36      491.52     33.83 o 
   3   9   9      101.57      126.66     18.08 o 
   4   9   9       24.68       48.50     15.15 o 
   5   9   9       65.96       73.94     28.90 o 
   6   9   9        1.88       -1.37     14.93 o 
   7   9   9        5.10        1.13     16.47 o 
  -7  10   9        8.05       10.38     13.86 o 
  -6  10   9      100.24       95.11     29.84 o 
  -5  10   9        2.55       18.56     20.24 o 
  -4  10   9       26.66       18.15     19.87 o 
  -3  10   9      100.49      153.67     32.25 o 
  -2  10   9      579.09      753.64     54.91 o 
  -1  10   9       20.45       46.83     22.38 o 
   0  10   9      743.30      821.09     53.34 o 
   1  10   9       13.56       17.25     14.57 o 
   2  10   9       75.62       49.89     23.54 o 
   3  10   9      189.45      244.11     23.42 o 
   4  10   9       42.17       65.50     17.21 o 
   5  10   9       46.81       39.45     26.79 o 
   6  10   9        8.28       -5.31     14.42 o 
  -7  11   9        2.67       19.98     17.94 o 
  -6  11   9        8.20        5.37     19.06 o 
  -5  11   9      144.60       83.56     69.69 o 
  -4  11   9       13.76       -3.41     21.96 o 
  -3  11   9       87.92      106.83     30.45 o 
  -2  11   9        4.57        8.34     21.50 o 
  -1  11   9        9.62        1.79     18.36 o 
   0  11   9        4.39       20.21     19.06 o 
   1  11   9       50.23       76.06     25.76 o 
   2  11   9       20.76       33.13     14.97 o 
   3  11   9       56.22       86.00     18.06 o 
   4  11   9       19.42       40.14     18.43 o 
   5  11   9       11.61       49.09     27.27 o 
   6  11   9        0.01      -23.77     23.77 o 
  -6  12   9       25.09       16.79     19.09 o 
  -5  12   9        5.05       -3.03     14.26 o 
  -4  12   9        4.48       21.01     34.47 o 
  -3  12   9       37.91       67.02     27.75 o 
  -2  12   9       22.78       43.56     34.44 o 
  -1  12   9       44.62      106.94     30.07 o 
   0  12   9       71.83      102.69     29.75 o 
   1  12   9        3.17       -0.94     23.95 o 
   2  12   9       71.53       65.49     18.47 o 
   3  12   9       39.53       62.17     17.82 o 
   4  12   9        0.05        4.09     16.33 o 
   5  12   9        6.83       20.89     27.42 o 
  -6  13   9        4.03       18.14     16.61 o 
  -5  13   9       59.55       12.64     47.93 o 
  -4  13   9        0.10      -22.28     22.28 o 
  -3  13   9       58.33       45.76     28.10 o 
  -2  13   9       16.94       37.19     23.91 o 
  -1  13   9       10.99       -2.40     29.36 o 
   0  13   9        0.16       21.24     22.87 o 
   1  13   9       48.61       18.82     17.52 o 
   2  13   9        7.74       13.34     28.43 o 
   3  13   9       10.08       11.62     16.20 o 
   4  13   9       10.86       12.87     17.01 o 
  -5  14   9        3.40       25.68     35.78 o 
  -4  14   9        6.66       14.76     21.87 o 
  -3  14   9       14.26       17.89     24.34 o 
  -2  14   9       67.77       97.49     39.51 o 
  -1  14   9        1.79      -17.05     20.42 o 
   0  14   9        8.01       32.46     23.31 o 
   1  14   9       24.50       -1.28      8.58 o 
   2  14   9        0.03      -11.45     11.45 o 
   3  14   9       12.66       62.20     24.83 o 
   4  14   9        8.21       37.32     20.05 o 
  -4  15   9       30.92       10.15     28.09 o 
  -3  15   9        0.30       11.28     36.35 o 
  -2  15   9        6.37       32.42     36.15 o 
  -1  15   9       13.41        7.68     25.43 o 
   0  15   9       99.83        1.59     39.76 o 
   1  15   9       15.27      -10.98     10.98 o 
   2  15   9        9.84       -4.83     12.72 o 
  -1  16   9        1.66      -21.38     33.15 o 
   0  16   9        2.88       -4.54     12.83 o 
  -9   0  10        9.43      -52.07     53.44 o 
  -8   0  10        0.25       -5.48     47.60 o 
  -7   0  10      430.23      454.03     67.86 o 
  -6   0  10      547.85      512.10     43.02 o 
  -5   0  10       61.56       57.37     22.06 o 
  -4   0  10      102.50      115.86     31.42 o 
  -3   0  10        2.42       -9.20     16.93 o 
  -2   0  10     1074.98     1170.54     32.92 o 
  -1   0  10      541.41      565.75     35.60 o 
   0   0  10      186.92      123.92     27.60 o 
   1   0  10      509.28      477.39     49.43 o 
   2   0  10     6717.73     7380.05    278.76 o 
   3   0  10       89.49       65.87     32.20 o 
   4   0  10       65.81       89.17     36.84 o 
   5   0  10       84.44       91.03     38.70 o 
   6   0  10      149.82      145.65     48.42 o 
   7   0  10       10.49      -11.58     17.49 o 
   8   0  10       56.15       26.26     47.24 o 
  -9   1  10       23.37      -35.43     40.46 o 
  -8   1  10        0.07      -31.95     31.95 o 
  -7   1  10       58.11       91.67     30.70 o 
  -6   1  10       13.05      -12.39     17.49 o 
  -5   1  10      109.42       98.09     19.74 o 
  -4   1  10      537.58      525.42     35.07 o 
  -3   1  10     1001.42      989.02     34.39 o 
  -2   1  10      275.57      320.09     14.51 o 
  -1   1  10      431.75      469.46     19.71 o 
   0   1  10     1350.63     1340.95     43.57 o 
   1   1  10      582.82      623.47     38.56 o 
   2   1  10        2.59       -5.37     16.03 o 
   3   1  10        2.79        1.84     17.17 o 
   4   1  10      379.70      385.22     39.44 o 
   5   1  10       11.09        0.22     18.91 o 
   6   1  10      132.16      146.55     35.08 o 
   7   1  10       55.87        1.07     10.81 o 
   8   1  10        0.14       11.38     19.47 o 
  -9   2  10       37.50       -1.50     25.93 o 
  -8   2  10       20.72        1.37     31.76 o 
  -7   2  10       32.33       31.63     27.99 o 
  -6   2  10      189.82      201.05     27.55 o 
  -5   2  10        1.09       -3.70     15.38 o 
  -4   2  10      230.74      267.88     20.75 o 
  -3   2  10       87.76       80.66     13.94 o 
  -2   2  10      295.29      285.57     20.20 o 
  -1   2  10       25.99       32.83      9.46 o 
   0   2  10     1889.38     1944.33     45.25 o 
   1   2  10      325.15      358.87     31.97 o 
   2   2  10        4.73        1.08     14.81 o 
   3   2  10       83.49       79.00     28.45 o 
   4   2  10       74.66       99.22     26.03 o 
   5   2  10      212.05      184.08     34.29 o 
   6   2  10        0.13       -4.96     22.18 o 
   7   2  10       25.82       14.25     15.28 o 
   8   2  10        6.58      -17.33     21.71 o 
  -9   3  10        0.30      -33.65     44.00 o 
  -8   3  10       45.63        0.74     28.68 o 
  -7   3  10       40.28       17.75     24.22 o 
  -6   3  10      241.74      227.84     28.70 o 
  -5   3  10      743.08      781.05     82.40 o 
  -4   3  10      160.76      165.28     16.15 o 
  -3   3  10       54.92       49.40     13.21 o 
  -2   3  10      566.51      622.14     36.06 o 
  -1   3  10      385.89      371.13     18.89 o 
   0   3  10      262.12      262.57     17.96 o 
   1   3  10      783.93      789.01     28.93 o 
   2   3  10      320.53      335.74     34.20 o 
   3   3  10     1011.00     1067.19     57.73 o 
   4   3  10       81.30       84.36     26.39 o 
   5   3  10      190.53      231.02     36.40 o 
   6   3  10        3.62       11.86     22.18 o 
   7   3  10        0.08       -9.88      9.88 o 
   8   3  10        5.37       -3.23     17.50 o 
  -9   4  10        0.31      -16.71     17.23 o 
  -8   4  10       38.09      -12.32     35.12 o 
  -7   4  10       36.73       32.48     25.28 o 
  -6   4  10      232.74      303.99     32.59 o 
  -5   4  10      383.81      410.68     29.34 o 
  -4   4  10        3.56        3.08      9.81 o 
  -3   4  10       79.92       78.41     14.64 o 
  -2   4  10      170.61      156.84     22.88 o 
  -1   4  10       15.25       11.26     13.13 o 
   0   4  10     1034.04     1156.07     34.74 o 
   1   4  10      489.78      519.82     25.81 o 
   2   4  10        3.47      -11.48     12.14 o 
   3   4  10      497.98      581.74     37.75 o 
   4   4  10       44.75       38.64     23.55 o 
   5   4  10        5.58       28.47     22.91 o 
   6   4  10       37.00       42.22     26.63 o 
   7   4  10       18.87        0.42     15.58 o 
   8   4  10       21.59       18.31     18.67 o 
  -9   5  10        6.46      -25.76     25.76 o 
  -8   5  10        5.68      -23.16     23.16 o 
  -7   5  10       47.88       72.45     26.50 o 
  -6   5  10        4.69      -20.62     30.12 o 
  -5   5  10      168.08      218.31     24.83 o 
  -4   5  10        5.63       14.48     14.38 o 
  -3   5  10     1587.96     1682.15     44.31 o 
  -2   5  10        1.32       -2.13     12.42 o 
  -1   5  10       31.48       49.14     17.16 o 
   0   5  10      578.52      572.48     54.23 o 
   1   5  10       71.76       67.05     13.30 o 
   2   5  10      267.93      283.63     20.86 o 
   3   5  10       36.69       50.90     16.87 o 
   4   5  10      111.37      154.67     23.07 o 
   5   5  10       27.38       40.07     17.22 o 
   6   5  10       81.17       85.27     21.38 o 
   7   5  10        1.31      -11.69     12.91 o 
  -8   6  10       13.08       -8.61     18.36 o 
  -7   6  10       62.87       75.97     26.57 o 
  -6   6  10        7.13       16.21     31.58 o 
  -5   6  10       67.28       97.48     41.04 o 
  -4   6  10      214.20      231.13     25.84 o 
  -3   6  10       56.25       45.08     15.84 o 
  -2   6  10      410.27      464.22     29.10 o 
  -1   6  10      648.73      712.21     44.42 o 
   0   6  10       54.82       77.46     17.03 o 
   1   6  10      174.46      195.57     18.47 o 
   2   6  10      543.83      588.44     27.99 o 
   3   6  10        0.39      -10.91     12.70 o 
   4   6  10       22.33       17.87     14.54 o 
   5   6  10        0.29       -0.98     14.58 o 
   6   6  10        0.38      -13.37     22.19 o 
   7   6  10        0.16      -13.83     13.83 o 
  -8   7  10        0.21      -15.01     15.01 o 
  -7   7  10       16.25       21.95     25.82 o 
  -6   7  10        0.94       -9.16     34.30 o 
  -5   7  10        2.27       10.08     17.69 o 
  -4   7  10      152.52      198.84     39.81 o 
  -3   7  10       95.61      123.74     21.14 o 
  -2   7  10        4.63        5.50     14.15 o 
  -1   7  10      288.99      257.90     30.95 o 
   0   7  10       44.07       57.92     19.80 o 
   1   7  10        0.06       -9.42      9.42 o 
   2   7  10        0.05       -8.94      8.94 o 
   3   7  10        0.70       -3.57     12.05 o 
   4   7  10       42.87       57.20     17.95 o 
   5   7  10        2.33        2.95     14.97 o 
   6   7  10        0.01        9.07     21.39 o 
   7   7  10        0.00        5.08     15.73 o 
  -8   8  10        0.17       27.63     31.08 o 
  -7   8  10       18.86        9.59     23.11 o 
  -6   8  10       58.08       30.98     22.01 o 
  -5   8  10        1.33       -5.76     17.20 o 
  -4   8  10       25.25        9.37     17.62 o 
  -3   8  10      277.60      287.11     28.55 o 
  -2   8  10      398.05      432.15     37.81 o 
  -1   8  10       85.31      105.21     24.62 o 
   0   8  10       80.97       92.37     23.10 o 
   1   8  10      717.69      738.19     45.48 o 
   2   8  10      217.27      250.22     21.59 o 
   3   8  10       64.24       77.39     16.05 o 
   4   8  10       31.90       36.93     18.42 o 
   5   8  10        1.30       -2.76     15.26 o 
   6   8  10       30.56        6.86     50.96 o 
   7   8  10       30.39        7.59     18.21 o 
  -7   9  10        3.99       16.15     19.31 o 
  -6   9  10        8.42       -3.52     30.98 o 
  -5   9  10       39.75       25.39     23.14 o 
  -4   9  10      164.83      191.95     33.17 o 
  -3   9  10       71.39       82.75     26.86 o 
  -2   9  10        0.11      -10.68     17.26 o 
  -1   9  10        4.41       12.99     17.98 o 
   0   9  10        2.64       -4.39     17.37 o 
   1   9  10       11.91        3.75     16.40 o 
   2   9  10       36.79       45.99     14.51 o 
   3   9  10       34.27       44.81     14.61 o 
   4   9  10        0.84        0.32     16.32 o 
   5   9  10        0.01        2.06     23.86 o 
   6   9  10       15.71       65.42     30.94 o 
  -7  10  10        1.40       -5.84     12.51 o 
  -6  10  10        9.38      -12.62     12.62 o 
  -5  10  10       14.90      -22.69     27.86 o 
  -4  10  10       43.86       38.99     24.00 o 
  -3  10  10       12.52       33.24     23.73 o 
  -2  10  10       83.01       71.54     27.09 o 
  -1  10  10       11.09        3.87     20.59 o 
   0  10  10        8.84        8.41     17.71 o 
   1  10  10        7.18       -2.38     17.04 o 
   2  10  10        0.67       11.51     10.93 o 
   3  10  10       52.53       65.42     15.54 o 
   4  10  10        6.99       -4.30     13.70 o 
   5  10  10        4.70       18.09     24.81 o 
   6  10  10       10.69       20.43     38.79 o 
  -6  11  10        0.00       12.95     16.83 o 
  -5  11  10        1.53      -12.52     12.52 o 
  -4  11  10      127.01      104.81     36.85 o 
  -3  11  10       17.41       23.71     24.01 o 
  -2  11  10        1.56      -10.70     31.53 o 
  -1  11  10      160.15      190.74     36.34 o 
   0  11  10       18.56       28.13     21.55 o 
   1  11  10       62.86      125.50     35.82 o 
   2  11  10        1.41       -9.61     11.52 o 
   3  11  10       56.13       82.79     18.67 o 
   4  11  10        0.33        6.45     21.24 o 
   5  11  10      100.70      168.06     38.51 o 
  -6  12  10       38.43       19.54     19.79 o 
  -5  12  10       21.79       -3.39     14.03 o 
  -4  12  10       18.72       -4.54     40.88 o 
  -3  12  10      126.91      165.77     49.48 o 
  -2  12  10       23.78       24.55     21.59 o 
  -1  12  10        4.03       -5.43     19.94 o 
   0  12  10        6.56       29.42     20.33 o 
   1  12  10      112.56      141.49     34.20 o 
   2  12  10        2.24       -5.38     16.08 o 
   3  12  10       18.13       -0.57     14.04 o 
   4  12  10        0.42       -6.71     15.81 o 
   5  12  10        0.53        3.61     25.78 o 
  -5  13  10        6.07       -6.57     24.50 o 
  -4  13  10        0.60      -12.69     43.54 o 
  -3  13  10       82.08      114.68     33.97 o 
  -2  13  10       11.58        2.51     22.50 o 
  -1  13  10       35.45       57.51     30.07 o 
   0  13  10       20.84       29.32     23.62 o 
   1  13  10       18.78        6.26     22.82 o 
   2  13  10       28.78       12.63     50.05 o 
   3  13  10       15.44       27.47     21.43 o 
   4  13  10       14.78       -2.46     16.04 o 
  -4  14  10        0.44      -11.97     22.62 o 
  -3  14  10        0.48      -12.22     39.41 o 
  -2  14  10        6.22       30.56     31.22 o 
  -1  14  10       60.09      104.70     38.77 o 
   0  14  10        0.01      -11.44     27.83 o 
   1  14  10       37.20       -2.30     12.13 o 
   2  14  10       23.89       88.94     59.87 o 
   3  14  10        3.99        6.65     19.14 o 
  -2  15  10       65.88       75.90     33.22 o 
  -1  15  10        0.92       -5.94     28.63 o 
   0  15  10        6.89      -20.75     56.84 o 
   1  15  10        9.46      -26.32     51.35 o 
  -9   1  11       83.38      111.01     47.20 o 
  -8   1  11       18.87      -10.63     36.49 o 
  -7   1  11       23.69       44.33     27.16 o 
  -6   1  11       37.62       28.66     25.42 o 
  -5   1  11       49.45       63.73     18.04 o 
  -4   1  11      123.51      146.83     23.41 o 
  -3   1  11       67.16       96.45     19.99 o 
  -2   1  11        5.24        5.89      7.66 o 
  -1   1  11        2.32       -1.94     10.30 o 
   0   1  11      639.36      651.90     31.54 o 
   1   1  11      220.90      189.50     26.73 o 
   2   1  11        5.98        0.62     15.28 o 
   3   1  11      169.78      155.82     28.60 o 
   4   1  11       96.67      107.78     28.19 o 
   5   1  11       83.42       77.37     26.39 o 
   6   1  11      101.60       38.35     25.00 o 
   7   1  11        1.21       -9.79      9.79 o 
  -9   2  11        5.11      -16.31     16.31 o 
  -8   2  11        9.74      -31.68     31.68 o 
  -7   2  11       10.98       -5.21     24.67 o 
  -6   2  11        6.67       -6.04     17.47 o 
  -5   2  11      223.57      236.96     24.38 o 
  -4   2  11       71.75       82.83     20.27 o 
  -3   2  11        2.91        3.30     10.16 o 
  -2   2  11      237.88      281.76     16.93 o 
  -1   2  11      188.04      207.82     16.43 o 
   0   2  11       30.84       37.21     13.61 o 
   1   2  11      151.01      145.24     19.91 o 
   2   2  11      264.78      238.92     29.72 o 
   3   2  11       10.78        3.03     16.22 o 
   4   2  11      218.37      185.86     32.59 o 
   5   2  11        0.02      -10.29     28.99 o 
   6   2  11        2.62       -7.13     21.39 o 
   7   2  11       30.13      -10.03     10.77 o 
  -9   3  11        3.94      -14.70     14.70 o 
  -8   3  11        2.14      -14.18     14.18 o 
  -7   3  11        0.32        5.95     23.36 o 
  -6   3  11       72.38      117.74     31.42 o 
  -5   3  11        7.33        3.58     22.36 o 
  -4   3  11        2.18       11.38     12.84 o 
  -3   3  11       62.08       67.88     13.92 o 
  -2   3  11      138.06      168.23     22.49 o 
  -1   3  11      149.18      202.57     31.00 o 
   0   3  11      108.01      105.76     14.38 o 
   1   3  11      246.74      223.03     23.27 o 
   2   3  11      245.72      248.35     25.22 o 
   3   3  11       21.67        0.08     17.93 o 
   4   3  11       18.62       -7.95     19.48 o 
   5   3  11       10.66       12.88     22.34 o 
   6   3  11       14.67       -4.70     19.37 o 
   7   3  11        2.47       -2.70     28.74 o 
  -8   4  11       36.73      -12.86     18.57 o 
  -7   4  11        2.43        9.89     23.73 o 
  -6   4  11       25.22       11.32     28.33 o 
  -5   4  11       79.02       83.27     40.41 o 
  -4   4  11        6.95       11.03     10.06 o 
  -3   4  11      816.21      841.86     35.52 o 
  -2   4  11      495.41      504.50     49.54 o 
  -1   4  11      604.73      633.18     30.39 o 
   0   4  11      338.02      340.59     20.53 o 
   1   4  11     1165.10     1197.00     38.10 o 
   2   4  11      248.50      279.93     25.33 o 
   3   4  11      374.86      475.86     41.85 o 
   4   4  11        7.52       17.41     20.40 o 
   5   4  11        0.11      -11.29     18.83 o 
   6   4  11      134.49       -1.94     35.60 o 
   7   4  11       50.62       -1.74     42.20 o 
  -8   5  11       48.59       -2.59     47.32 o 
  -7   5  11       22.79       24.68     23.62 o 
  -6   5  11       44.57      -10.73     47.52 o 
  -5   5  11        2.32       12.18     26.38 o 
  -4   5  11      222.71      223.44     34.99 o 
  -3   5  11       58.35       70.37     13.64 o 
  -2   5  11      216.03      245.37     28.53 o 
  -1   5  11      847.60      884.71     47.58 o 
   0   5  11       72.83      108.66     16.97 o 
   1   5  11        5.72       22.80     11.71 o 
   2   5  11       51.19       43.19     16.25 o 
   3   5  11        4.43       -1.34     13.40 o 
   4   5  11       17.69        9.21     14.20 o 
   5   5  11      124.07      150.84     24.28 o 
   6   5  11        4.19        5.99     10.36 o 
   7   5  11       30.42        2.58     15.54 o 
  -8   6  11        1.56      -25.48     25.48 o 
  -7   6  11       26.20       15.53     26.95 o 
  -6   6  11       46.31        8.53     59.33 o 
  -5   6  11      634.74      685.33     42.99 o 
  -4   6  11        0.98       -7.78     14.56 o 
  -3   6  11      215.23      214.29     23.89 o 
  -2   6  11      330.18      421.61     36.44 o 
  -1   6  11      289.27      275.10     31.14 o 
   0   6  11       27.98       19.01     13.94 o 
   1   6  11        8.15       17.10     10.79 o 
   2   6  11      671.22      756.39     32.84 o 
   3   6  11       36.93       29.50     15.96 o 
   4   6  11       49.88       71.02     19.30 o 
   5   6  11       49.00       48.09     36.71 o 
   6   6  11        0.02        7.11     10.82 o 
   7   6  11        0.89       -0.60     17.44 o 
  -8   7  11       50.50       29.60     32.52 o 
  -7   7  11       13.03      -13.99     23.72 o 
  -6   7  11        0.11       -9.03     33.23 o 
  -5   7  11        5.72        1.72     18.11 o 
  -4   7  11       75.27      112.34     22.02 o 
  -3   7  11      448.71      431.41     65.67 o 
  -2   7  11      241.63      277.12     25.55 o 
  -1   7  11       10.22       -0.64     13.92 o 
   0   7  11     1566.54     1591.43     69.94 o 
   1   7  11       13.90       12.38     10.93 o 
   2   7  11        0.09      -10.26     10.26 o 
   3   7  11      127.65      143.85     23.82 o 
   4   7  11      150.45      213.03     27.26 o 
   5   7  11        3.58       -1.33     13.23 o 
   6   7  11       46.60       36.52     19.32 o 
  -7   8  11        0.70       32.61     24.85 o 
  -6   8  11        2.56        2.55     36.92 o 
  -5   8  11       39.96       80.28     22.74 o 
  -4   8  11      188.31      214.34     28.42 o 
  -3   8  11       71.44       86.87     22.22 o 
  -2   8  11      158.75      209.89     32.63 o 
  -1   8  11        8.12       11.40     18.70 o 
   0   8  11      101.37      122.94     27.04 o 
   1   8  11       35.76       13.63     13.84 o 
   2   8  11       10.60       10.32     12.35 o 
   3   8  11       37.33       14.34     12.82 o 
   4   8  11      138.08      168.31     30.74 o 
   5   8  11       30.41       44.19     20.34 o 
   6   8  11        5.60       -2.78     26.52 o 
  -7   9  11        0.15       10.46     24.52 o 
  -6   9  11       21.34      -10.45     17.17 o 
  -5   9  11       26.19        8.34     22.88 o 
  -4   9  11       90.29      103.42     26.41 o 
  -3   9  11       80.86      103.95     29.01 o 
  -2   9  11      270.70      288.29     36.82 o 
  -1   9  11      236.74      289.91     35.95 o 
   0   9  11        1.86       39.53     21.30 o 
   1   9  11      440.55      533.57     33.98 o 
   2   9  11       90.51      112.61     18.12 o 
   3   9  11        0.10      -10.66     10.66 o 
   4   9  11       23.78        6.23     12.93 o 
   5   9  11       44.80       36.04     26.91 o 
   6   9  11       44.71       84.76     34.74 o 
  -7  10  11       12.56       18.78     24.76 o 
  -6  10  11       42.80       18.99     29.99 o 
  -5  10  11        3.99       -4.42     18.37 o 
  -4  10  11      189.65      221.18     87.78 o 
  -3  10  11       15.81       56.51     29.69 o 
  -2  10  11        1.17      -14.62     33.93 o 
  -1  10  11      209.08      284.89     37.50 o 
   0  10  11       12.62       34.00     22.42 o 
   1  10  11       43.99       59.84     39.90 o 
   2  10  11        5.31       -7.55     11.81 o 
   3  10  11       67.50       18.80     19.21 o 
   4  10  11       10.64        4.43     17.97 o 
   5  10  11       28.31       34.72     28.48 o 
  -6  11  11        0.22        7.82     21.31 o 
  -5  11  11        1.11      -15.12     15.12 o 
  -4  11  11        0.25      -14.64     34.58 o 
  -3  11  11        9.08       35.79     24.82 o 
  -2  11  11       46.71       31.81     36.41 o 
  -1  11  11      131.04      117.26     31.86 o 
   0  11  11       36.91       57.13     26.73 o 
   1  11  11       14.83      -16.44     16.44 o 
   2  11  11       33.98       -3.10     19.52 o 
   3  11  11        2.51        1.26     10.65 o 
   4  11  11        7.36        5.07     23.71 o 
   5  11  11        0.25      -10.35     25.70 o 
  -5  12  11       31.01       -0.60     53.83 o 
  -4  12  11       88.59       63.94     83.49 o 
  -3  12  11        1.00        1.64     23.42 o 
  -2  12  11      108.56      161.15     38.72 o 
  -1  12  11       73.29       89.92     32.77 o 
   0  12  11        3.54       31.01     23.58 o 
   1  12  11       26.31       13.84     41.83 o 
   2  12  11      115.30        7.25     24.93 o 
   3  12  11        7.45       12.88     16.95 o 
   4  12  11       39.69       53.33     20.30 o 
  -4  13  11       11.89       13.28     24.71 o 
  -3  13  11      134.91      127.81     41.24 o 
  -2  13  11        4.83        5.14     25.62 o 
  -1  13  11       19.75        7.08     24.43 o 
   0  13  11       84.93       55.92     30.57 o 
   1  13  11       12.16        6.36     35.40 o 
   2  13  11        6.49       -6.48      9.21 o 
   3  13  11       26.56       25.21     22.08 o 
  -3  14  11        5.61       46.69     35.20 o 
  -2  14  11       10.82       -8.52     26.40 o 
  -1  14  11        1.18       19.09     27.36 o 
   0  14  11       15.03      -18.87     32.22 o 
   1  14  11        1.36        5.74     24.40 o 
   2  14  11       10.44        0.74     15.88 o 
  -8   0  12       20.29      -13.64     49.59 o 
  -7   0  12       83.60      -12.04     30.77 o 
  -6   0  12       61.72       38.04     32.30 o 
  -5   0  12       31.80       53.67     30.02 o 
  -4   0  12       74.87      105.94     31.81 o 
  -3   0  12       67.71       91.52     29.23 o 
  -2   0  12     1132.42     1186.43     74.45 o 
  -1   0  12        0.63        2.90     13.23 o 
   0   0  12      185.39      202.51     36.22 o 
   1   0  12      505.39      657.00     59.67 o 
   2   0  12     1732.74     1941.32    112.11 o 
   3   0  12      440.90      500.75     61.31 o 
   4   0  12        0.19      -14.65     25.71 o 
   5   0  12      180.45      216.93     53.61 o 
   6   0  12       39.26      -11.09     11.09 o 
   7   0  12       25.72       17.10     20.46 o 
  -8   1  12        0.02      -25.67     27.08 o 
  -7   1  12       41.32       18.33     41.21 o 
  -6   1  12      120.59      132.51     25.05 o 
  -5   1  12       34.33       32.50     16.28 o 
  -4   1  12       76.29      148.59     24.08 o 
  -3   1  12       46.33       85.25     39.46 o 
  -2   1  12        6.89        3.62     12.79 o 
  -1   1  12        2.08        5.31     10.63 o 
   0   1  12      259.68      237.27     25.22 o 
   1   1  12      110.65       85.50     21.78 o 
   2   1  12       54.65       49.30     20.62 o 
   3   1  12      811.76      779.85     79.77 o 
   4   1  12        4.29       17.63     20.86 o 
   5   1  12       64.65       49.76     26.90 o 
   6   1  12       22.37        1.80      8.30 o 
   7   1  12       35.10      -10.03     10.03 o 
  -8   2  12       60.18       -0.64     57.28 o 
  -7   2  12      206.07       87.05    100.59 o 
  -6   2  12        0.00      -15.88     19.41 o 
  -5   2  12       30.43       42.12     22.24 o 
  -4   2  12      170.15      163.40     24.65 o 
  -3   2  12       80.67      102.36     20.64 o 
  -2   2  12       30.25       25.89      9.00 o 
  -1   2  12      390.59      415.07     23.75 o 
   0   2  12      128.07      138.62     18.76 o 
   1   2  12      439.69      429.52     29.04 o 
   2   2  12       20.54       21.81     18.72 o 
   3   2  12       70.17       87.86     25.31 o 
   4   2  12       14.90       10.79     20.91 o 
   5   2  12       22.89       43.06     28.65 o 
   6   2  12       68.29      -10.29     12.14 o 
   7   2  12       21.35       -5.73     15.50 o 
  -8   3  12       22.93       -1.46     29.85 o 
  -7   3  12        3.35        3.67     22.56 o 
  -6   3  12        3.01       46.19     29.54 o 
  -5   3  12      341.21      405.88     41.90 o 
  -4   3  12       29.26       21.84     16.43 o 
  -3   3  12      141.95      179.02     18.53 o 
  -2   3  12       15.28       41.57     13.40 o 
  -1   3  12      186.26      145.19     17.75 o 
   0   3  12       21.97       24.59     10.13 o 
   1   3  12     1596.14     1634.84     63.06 o 
   2   3  12      467.78      465.76     31.04 o 
   3   3  12      104.01      142.69     29.54 o 
   4   3  12      408.69      448.28     43.79 o 
   5   3  12       12.17      -17.82     21.83 o 
   6   3  12        1.83       -5.83     10.48 o 
   7   3  12        5.84      -13.03     13.03 o 
  -8   4  12        7.72      -13.07     13.07 o 
  -7   4  12        1.03        0.33     21.52 o 
  -6   4  12       12.05       11.98     28.90 o 
  -5   4  12       22.43       24.66     35.79 o 
  -4   4  12       84.93       93.20     26.00 o 
  -3   4  12      347.42      330.50     29.93 o 
  -2   4  12       18.75       63.52     18.81 o 
  -1   4  12       57.74       68.40     13.92 o 
   0   4  12       33.34       66.16     13.68 o 
   1   4  12      217.27      225.45     24.71 o 
   2   4  12      131.44      139.90     22.47 o 
   3   4  12        6.40       24.12     15.04 o 
   4   4  12       70.88       53.00     19.01 o 
   5   4  12        6.20      -12.13     17.85 o 
   6   4  12       18.98       -8.20      9.69 o 
  -8   5  12       23.03      -17.35     17.35 o 
  -7   5  12       96.49       97.80     33.46 o 
  -6   5  12       38.43       45.11     35.07 o 
  -5   5  12        7.85      -21.09     23.88 o 
  -4   5  12       21.26       54.96     17.72 o 
  -3   5  12      127.83      114.21     17.79 o 
  -2   5  12       47.85       69.15     21.04 o 
  -1   5  12        1.44       -9.25      9.25 o 
   0   5  12      281.66      253.40     22.42 o 
   1   5  12        8.66        7.58     10.77 o 
   2   5  12      247.20      295.97     27.88 o 
   3   5  12       35.81       41.50     17.08 o 
   4   5  12        4.04       -1.39     14.05 o 
   5   5  12       47.73        6.82     17.79 o 
   6   5  12       13.80        8.77     10.33 o 
  -8   6  12        2.57      -22.36     22.36 o 
  -7   6  12       18.08        1.91     24.05 o 
  -6   6  12       39.51       36.07     40.86 o 
  -5   6  12       15.92       46.30     30.78 o 
  -4   6  12       35.75       20.88     17.35 o 
  -3   6  12       33.74       62.32     13.47 o 
  -2   6  12       67.75       61.84     25.76 o 
  -1   6  12       22.57       15.77     17.43 o 
   0   6  12      206.70      243.62     23.49 o 
   1   6  12        8.88       26.31     13.40 o 
   2   6  12       26.03       12.09     14.40 o 
   3   6  12        1.48        2.64     15.09 o 
   4   6  12       18.34       10.30     15.19 o 
   5   6  12        6.79       -0.64      9.17 o 
   6   6  12        0.19      -10.96     10.96 o 
  -7   7  12        1.17        4.04     23.04 o 
  -6   7  12       26.16       27.01     38.42 o 
  -5   7  12        3.82       20.40     30.56 o 
  -4   7  12       11.97        2.96     16.64 o 
  -3   7  12        0.01        1.01     14.99 o 
  -2   7  12        0.53       -7.86     11.96 o 
  -1   7  12        0.07       -2.84     16.67 o 
   0   7  12        2.02       -0.06     10.97 o 
   1   7  12       48.83       57.28     15.86 o 
   2   7  12        5.58        2.71     11.01 o 
   3   7  12       17.44       -6.30     14.55 o 
   4   7  12       32.97       27.35     27.84 o 
   5   7  12        0.89       -2.50     10.42 o 
   6   7  12       18.19       53.81     32.73 o 
  -7   8  12       37.87       41.81     27.82 o 
  -6   8  12       41.55       24.14     30.24 o 
  -5   8  12        3.33       -2.22     43.05 o 
  -4   8  12       20.49        4.59     17.52 o 
  -3   8  12       92.69       99.94     22.89 o 
  -2   8  12      178.01      272.64     36.05 o 
  -1   8  12       52.45       59.72     23.72 o 
   0   8  12        8.49       10.80     33.74 o 
   1   8  12        7.69       17.31     12.42 o 
   2   8  12      212.31      307.04     27.52 o 
   3   8  12      171.52      242.56     35.74 o 
   4   8  12       22.35        2.30     10.65 o 
   5   8  12        8.10       -2.18     12.52 o 
  -6   9  12       12.70      -13.67     13.67 o 
  -5   9  12        0.03      -13.00     13.00 o 
  -4   9  12       18.93        6.81     22.26 o 
  -3   9  12        7.72        7.20     26.08 o 
  -2   9  12        4.56       -7.57     19.14 o 
  -1   9  12        9.11       -3.02     31.88 o 
   0   9  12        0.03        4.89     17.99 o 
   1   9  12       10.93      -11.98     11.98 o 
   2   9  12       27.87        9.55     14.10 o 
   3   9  12        5.60        2.39      9.01 o 
   4   9  12        3.99       -5.42     10.88 o 
   5   9  12       15.63       19.33     25.01 o 
  -6  10  12        1.87      -20.07     20.07 o 
  -5  10  12        6.52      -16.54     31.47 o 
  -4  10  12       16.12      -17.80     28.37 o 
  -3  10  12        0.28        9.33     22.13 o 
  -2  10  12        3.46      -10.58     17.73 o 
  -1  10  12       18.97        4.61     21.93 o 
   0  10  12       10.79       15.11     20.49 o 
   1  10  12        7.26       19.24     13.66 o 
   2  10  12       12.56        3.19     13.57 o 
   3  10  12       51.80        5.72     29.52 o 
   4  10  12        4.41       -5.28     11.34 o 
  -5  11  12       23.24      -16.97     16.97 o 
  -4  11  12       11.17      -12.82     39.59 o 
  -3  11  12       28.91       20.16     26.45 o 
  -2  11  12       11.24       32.89     23.84 o 
  -1  11  12       34.01       27.65     41.89 o 
   0  11  12        9.83       10.36     23.64 o 
   1  11  12       31.85       -3.12      6.53 o 
   2  11  12       11.63       -4.23      8.52 o 
   3  11  12        0.04       -3.28      8.77 o 
   4  11  12      100.37       -9.36     13.41 o 
  -4  12  12       13.48       50.18     32.20 o 
  -3  12  12       22.27       25.27     30.19 o 
  -2  12  12        8.26        8.67     28.91 o 
  -1  12  12       15.98       11.07     25.72 o 
   0  12  12        8.39       12.12     36.92 o 
   1  12  12        0.04      -10.40     10.40 o 
   2  12  12       22.52        1.66     10.13 o 
   3  12  12       20.18        4.99      9.10 o 
  -3  13  12       40.33       58.76     34.09 o 
  -2  13  12       48.72      110.73     50.18 o 
  -1  13  12        4.45      -12.02     24.45 o 
   0  13  12        5.62       16.08     26.48 o 
   1  13  12        0.04      -27.15     48.42 o 
   2  13  12       46.36        0.06      9.46 o 
  -8   1  13        7.42      -17.00     17.00 o 
  -7   1  13       47.11        0.32     42.02 o 
  -6   1  13        4.95       -9.27     15.31 o 
  -5   1  13       18.83       12.35     18.36 o 
  -4   1  13        1.83        1.91     15.61 o 
  -3   1  13       62.01       68.95     19.53 o 
  -2   1  13      224.95      212.25     33.28 o 
  -1   1  13        1.65        0.63     10.68 o 
   0   1  13      287.54      310.95     24.46 o 
   1   1  13      602.72      590.57     33.18 o 
   2   1  13        8.81        5.51     16.19 o 
   3   1  13       47.81       56.03     23.18 o 
   4   1  13      135.22      146.14     33.54 o 
   5   1  13       24.23      -10.80     18.10 o 
   6   1  13        0.02      -14.16     14.16 o 
  -8   2  13       95.88       -8.78     50.15 o 
  -7   2  13       31.37       -3.79     20.49 o 
  -6   2  13       11.47        9.01     17.75 o 
  -5   2  13        4.03       17.83     23.78 o 
  -4   2  13       10.72       26.46     17.90 o 
  -3   2  13       38.81       23.96     16.55 o 
  -2   2  13        0.55      -14.88     14.88 o 
  -1   2  13      331.05      351.31     32.73 o 
   0   2  13       23.82       32.80     15.69 o 
   1   2  13      126.49      140.14     24.77 o 
   2   2  13       29.15       21.90     15.35 o 
   3   2  13      164.75      211.54     33.91 o 
   4   2  13       23.75       44.40     23.53 o 
   5   2  13       24.53        7.42     17.42 o 
   6   2  13        1.25        3.38     19.64 o 
  -8   3  13        0.04      -24.24     32.24 o 
  -7   3  13        0.64      -20.86     20.86 o 
  -6   3  13       11.46       11.81     31.73 o 
  -5   3  13        1.69       -8.96     19.89 o 
  -4   3  13        1.96       10.05     14.62 o 
  -3   3  13       70.04       95.45     21.74 o 
  -2   3  13      132.08      148.69     15.30 o 
  -1   3  13       21.83       31.59     11.86 o 
   0   3  13       14.58       31.90     16.59 o 
   1   3  13        1.35      -14.69     14.69 o 
   2   3  13      151.99      134.84     22.00 o 
   3   3  13        7.65       15.20     15.22 o 
   4   3  13       93.52      114.63     30.44 o 
   5   3  13        6.41       -0.61     12.23 o 
   6   3  13        9.53       -7.16     11.35 o 
  -7   4  13       34.90      -19.50     19.50 o 
  -6   4  13       10.72       12.06     27.76 o 
  -5   4  13       45.86       26.42     25.89 o 
  -4   4  13       13.91        8.42     20.38 o 
  -3   4  13       27.83       29.41     15.92 o 
  -2   4  13       55.02       62.41     12.05 o 
  -1   4  13     1221.89     1328.57     46.60 o 
   0   4  13       70.35       71.10     15.80 o 
   1   4  13      224.76      208.17     31.40 o 
   2   4  13      539.87      626.84     37.31 o 
   3   4  13       98.89      117.52     21.75 o 
   4   4  13        1.01       -6.96     13.98 o 
   5   4  13       26.74       12.88     34.11 o 
   6   4  13       71.53       35.39     38.34 o 
  -7   5  13        0.07      -14.22     14.70 o 
  -6   5  13        1.73      -18.02     28.84 o 
  -5   5  13       31.77       69.64     29.09 o 
  -4   5  13       79.01       51.86     24.93 o 
  -3   5  13       76.66      126.54     29.11 o 
  -2   5  13        2.45      -13.67     23.62 o 
  -1   5  13       24.27       10.45     11.63 o 
   0   5  13      149.18      175.95     22.08 o 
   1   5  13        8.32       11.49     16.88 o 
   2   5  13       51.73       60.81     19.05 o 
   3   5  13       16.81        7.91     15.49 o 
   4   5  13      203.62      204.60     59.03 o 
   5   5  13        3.97       -6.84     10.86 o 
   6   5  13       10.10        5.58     19.39 o 
  -7   6  13        7.16      -24.28     24.28 o 
  -6   6  13       13.01       10.30     35.59 o 
  -5   6  13       12.06      -24.89     24.89 o 
  -4   6  13        0.99       14.74     22.93 o 
  -3   6  13       24.16       30.23     15.89 o 
  -2   6  13       51.80       70.69     23.22 o 
  -1   6  13        5.60       -0.97     11.21 o 
   0   6  13       43.44       70.15     19.06 o 
   1   6  13      279.93      292.81     25.96 o 
   2   6  13       48.35       47.44     30.96 o 
   3   6  13        2.61       -5.97     14.29 o 
   4   6  13       19.05        5.88     10.67 o 
   5   6  13       27.12       11.33     15.21 o 
  -7   7  13        3.37      -17.24     22.81 o 
  -6   7  13        3.10        0.84     37.70 o 
  -5   7  13        2.63       -2.76     30.28 o 
  -4   7  13      136.07      186.71     28.01 o 
  -3   7  13       49.83       34.69     18.89 o 
  -2   7  13      113.38      179.98     31.92 o 
  -1   7  13      264.29      257.55     52.43 o 
   0   7  13      181.77      176.37     23.42 o 
   1   7  13        0.42       -6.65     12.66 o 
   2   7  13       54.38       44.47     22.26 o 
   3   7  13      230.58      216.31     56.96 o 
   4   7  13        0.79       -6.16     14.17 o 
   5   7  13      108.50      176.50     35.65 o 
  -6   8  13        3.63       -7.96     38.62 o 
  -5   8  13       20.76       -4.15     18.71 o 
  -4   8  13       19.10       36.89     20.59 o 
  -3   8  13        0.23      -12.30     21.86 o 
  -2   8  13      128.41      164.16     33.20 o 
  -1   8  13       37.22       30.33     21.61 o 
   0   8  13       31.94       41.63     15.90 o 
   1   8  13       98.13      114.64     20.95 o 
   2   8  13       14.99       25.60     14.55 o 
   3   8  13       28.23        1.60     29.32 o 
   4   8  13        5.83       10.01     22.93 o 
   5   8  13        0.04       -6.39     12.68 o 
  -6   9  13        0.05      -32.12     32.12 o 
  -5   9  13       41.65      -18.60     18.60 o 
  -4   9  13        6.09       -8.54     38.73 o 
  -3   9  13       60.39       37.28     52.97 o 
  -2   9  13       23.42        9.77     20.91 o 
  -1   9  13       24.69       65.45     26.33 o 
   0   9  13       82.16       95.61     19.76 o 
   1   9  13       38.83       62.98     17.93 o 
   2   9  13       18.94       16.51      9.90 o 
   3   9  13       18.25       12.38     13.46 o 
   4   9  13       33.02       17.99     14.22 o 
  -5  10  13       10.28       -7.40     18.14 o 
  -4  10  13       18.84       -7.02     38.99 o 
  -3  10  13       42.12        0.59     50.83 o 
  -2  10  13        8.25       -1.03     21.89 o 
  -1  10  13       39.48       50.82     26.43 o 
   0  10  13       23.47       -0.46     39.05 o 
   1  10  13        0.18       -4.06      6.92 o 
   2  10  13       16.97        5.86      8.41 o 
   3  10  13       48.42       -1.09     13.00 o 
  -4  11  13        6.09      -24.29     24.29 o 
  -3  11  13       65.38      112.33     36.88 o 
  -2  11  13       22.97       49.00     29.91 o 
  -1  11  13        3.14       22.81     28.61 o 
   0  11  13        0.34       -6.93     24.19 o 
   1  11  13       35.35       12.17     10.10 o 
   2  11  13       14.44       -6.72     14.67 o 
   3  11  13        9.52       -9.65      9.65 o 
  -3  12  13       24.10       87.31     38.87 o 
  -2  12  13       21.33       -5.27     37.75 o 
  -1  12  13        0.41      -22.52     22.52 o 
   0  12  13       84.79      108.38     34.55 o 
   1  12  13       62.94        1.82     11.80 o 
  -7   0  14        0.02       -9.85      9.85 o 
  -6   0  14       17.12       13.12      9.40 o 
  -5   0  14        4.22       51.58     29.01 o 
  -4   0  14       59.96      102.84     32.46 o 
  -3   0  14      261.68      295.14     44.63 o 
  -2   0  14       14.16       24.14     21.21 o 
  -1   0  14      174.86      283.20     40.69 o 
   0   0  14       25.95       25.19     23.59 o 
   1   0  14      167.71      191.45     41.27 o 
   2   0  14        0.64        8.22     26.26 o 
   3   0  14      173.24      160.59     44.63 o 
   4   0  14        1.19        0.16     30.64 o 
   5   0  14       11.50      -11.06     18.96 o 
  -7   1  14        5.24       -7.42      7.42 o 
  -6   1  14       96.95        9.47     10.51 o 
  -5   1  14        2.19       34.26     31.26 o 
  -4   1  14        4.36       -1.93     15.92 o 
  -3   1  14        4.61       -7.87     14.18 o 
  -2   1  14       13.13       16.62     14.99 o 
  -1   1  14      214.68      221.26     29.54 o 
   0   1  14       62.30       71.97     21.29 o 
   1   1  14      102.31      120.42     20.20 o 
   2   1  14       93.81       81.06     37.36 o 
   3   1  14       19.35       15.84     19.69 o 
   4   1  14       13.73       26.50     23.69 o 
   5   1  14       38.52       32.71     40.90 o 
  -7   2  14       17.23       -7.23     13.09 o 
  -6   2  14        0.17       -9.49      9.49 o 
  -5   2  14       53.66      100.33     27.23 o 
  -4   2  14       30.23       14.27     17.86 o 
  -3   2  14       14.55        3.57     14.79 o 
  -2   2  14       29.12       77.99     20.64 o 
  -1   2  14       13.50        4.27     12.42 o 
   0   2  14       18.93       18.29     15.78 o 
   1   2  14       11.60       18.96     14.13 o 
   2   2  14      183.14      208.26     25.45 o 
   3   2  14       19.39       23.42     32.45 o 
   4   2  14       12.79        4.71     19.29 o 
   5   2  14        9.03       -9.73     13.35 o 
  -7   3  14       43.18      -11.63     19.82 o 
  -6   3  14       25.80      -12.41     12.41 o 
  -5   3  14        1.25      -20.21     20.21 o 
  -4   3  14        6.35        3.11     15.75 o 
  -3   3  14       90.58      100.05     21.79 o 
  -2   3  14      178.57      200.20     58.66 o 
  -1   3  14       17.86       11.86     21.91 o 
   0   3  14      143.07      187.37     27.90 o 
   1   3  14        2.99        4.06     17.36 o 
   2   3  14        0.26      -12.63     12.63 o 
   3   3  14       11.42        4.66     14.50 o 
   4   3  14       31.06       14.52     17.64 o 
   5   3  14        4.77       -2.09     14.58 o 
  -7   4  14        1.92      -13.31     13.31 o 
  -6   4  14       22.66      -10.82     10.82 o 
  -5   4  14       26.41       41.72     27.19 o 
  -4   4  14       24.15       17.62     20.51 o 
  -3   4  14       12.71       12.05     14.41 o 
  -2   4  14        3.25       18.40     20.39 o 
  -1   4  14       52.62       60.34     15.37 o 
   0   4  14       13.72      -13.01     13.87 o 
   1   4  14       53.74       77.41     22.76 o 
   2   4  14        0.95       -5.54     13.33 o 
   3   4  14       67.98       54.75     19.54 o 
   4   4  14       13.73        9.15     17.48 o 
   5   4  14       18.02       10.80     13.37 o 
  -7   5  14       32.22       50.76     28.49 o 
  -6   5  14        1.99      -29.46     34.23 o 
  -5   5  14       46.10       55.65     28.48 o 
  -4   5  14       32.01       16.16     22.82 o 
  -3   5  14       86.76      130.82     24.79 o 
  -2   5  14       33.63       29.42     12.75 o 
  -1   5  14      219.06      288.99     24.83 o 
   0   5  14       27.70       46.91     14.17 o 
   1   5  14      109.83      130.78     27.53 o 
   2   5  14        0.07       11.92     17.61 o 
   3   5  14       42.19       40.16     17.25 o 
   4   5  14       10.86       13.44     12.92 o 
   5   5  14        6.70       -6.46     13.42 o 
  -6   6  14       20.74       18.87     39.63 o 
  -5   6  14        9.13        9.40     29.26 o 
  -4   6  14        0.00       -0.15     31.75 o 
  -3   6  14       94.13      116.58     44.01 o 
  -2   6  14       43.64       68.24     17.45 o 
  -1   6  14       13.68       18.88     11.51 o 
   0   6  14        3.62      -10.24     10.24 o 
   1   6  14       50.91       42.77     21.70 o 
   2   6  14        3.61       19.06     17.19 o 
   3   6  14       19.66        1.34     18.22 o 
   4   6  14        0.39      -11.29     11.29 o 
   5   6  14        2.51       -2.24     12.98 o 
  -6   7  14        2.60      -38.01     38.01 o 
  -5   7  14        0.30      -26.05     26.05 o 
  -4   7  14        9.84       -7.59     18.03 o 
  -3   7  14       47.20       42.74     31.79 o 
  -2   7  14       20.73       -6.34     24.40 o 
  -1   7  14       73.79      104.42     19.50 o 
   0   7  14       29.91       53.03     16.05 o 
   1   7  14        0.15       -6.21     12.39 o 
   2   7  14        3.56       29.12     20.17 o 
   3   7  14      112.90        7.56     41.89 o 
   4   7  14       24.66       16.91     18.15 o 
  -5   8  14        5.19      -16.28     16.28 o 
  -4   8  14       36.82      -16.05     16.05 o 
  -3   8  14       20.39      -14.13     17.10 o 
  -2   8  14      126.07       63.27    103.20 o 
  -1   8  14       19.13       30.18     18.43 o 
   0   8  14        0.45        5.18     13.31 o 
   1   8  14       49.46       54.16     18.00 o 
   2   8  14      123.94      110.21     41.76 o 
   3   8  14      123.36      153.05     45.68 o 
   4   8  14        2.45      -19.04     25.53 o 
  -5   9  14       13.50      -20.13     20.13 o 
  -4   9  14       23.16      -15.76     15.76 o 
  -3   9  14        2.14      -18.14     18.14 o 
  -2   9  14        4.98       19.71     21.75 o 
  -1   9  14        1.08       15.20     44.70 o 
   0   9  14        1.00       -9.46     19.79 o 
   1   9  14        5.25        1.83     11.77 o 
   2   9  14        0.02       -7.84      8.37 o 
   3   9  14       10.68        2.81     12.84 o 
  -4  10  14        0.08      -23.49     23.49 o 
  -3  10  14       21.34      -24.88     34.52 o 
  -2  10  14       73.78       67.97     30.99 o 
  -1  10  14        3.15      -19.92     19.92 o 
   0  10  14        7.43       23.64     17.95 o 
   1  10  14       15.06       -1.98      8.45 o 
   2  10  14       18.96        2.46     10.82 o 
  -3  11  14        6.40      -21.44     63.28 o 
  -2  11  14        0.08      -22.79     22.79 o 
  -1  11  14       33.15       22.84     28.11 o 
   0  11  14       84.10       62.31     25.60 o 
   1  11  14        7.15        4.52      9.17 o 
  -6   1  15       28.02        8.27      7.93 o 
  -5   1  15      133.77      120.98     42.81 o 
  -4   1  15        1.38       13.27     17.79 o 
  -3   1  15        0.45      -10.38     18.78 o 
  -2   1  15       12.71        2.53     19.51 o 
  -1   1  15       16.04       20.47     16.67 o 
   0   1  15       65.92       39.89     18.87 o 
   1   1  15       48.41       12.90     20.78 o 
   2   1  15       13.43       -1.13     14.35 o 
   3   1  15       55.66       50.51     24.09 o 
   4   1  15       98.64      111.09     30.92 o 
   5   1  15        1.33       19.73     28.05 o 
  -6   2  15        2.97      -18.07     28.01 o 
  -5   2  15       20.46       11.81      9.91 o 
  -4   2  15       58.98       69.91     22.67 o 
  -3   2  15       54.90       71.25     20.51 o 
  -2   2  15       17.62        6.76     15.50 o 
  -1   2  15      100.79      145.13     26.03 o 
   0   2  15        0.02       -5.26     35.94 o 
   1   2  15       52.96       46.36     19.92 o 
   2   2  15      130.76      120.75     22.55 o 
   3   2  15        0.97       11.13     15.73 o 
   4   2  15       98.36      137.44     35.51 o 
  -6   3  15        7.89       -0.01     12.59 o 
  -5   3  15        2.90       -9.63     17.49 o 
  -4   3  15       19.89       21.70     34.03 o 
  -3   3  15       19.61       53.36     19.22 o 
  -2   3  15        0.14       13.23     15.65 o 
  -1   3  15        2.32        9.28     13.37 o 
   0   3  15       21.78       -3.18     14.67 o 
   1   3  15        0.21       10.46     22.85 o 
   2   3  15       22.42       13.25     18.32 o 
   3   3  15        1.24       19.13     17.46 o 
   4   3  15       20.52       32.45     18.81 o 
  -6   4  15       17.49        8.91     31.44 o 
  -5   4  15        0.00      -11.70     23.37 o 
  -4   4  15       42.57       88.19     26.81 o 
  -3   4  15        1.77       -4.45     14.41 o 
  -2   4  15       17.87       35.24     17.50 o 
  -1   4  15        6.53       -6.95     24.40 o 
   0   4  15       28.48       31.44     36.44 o 
   1   4  15       74.41       80.31     24.58 o 
   2   4  15       66.33       81.24     25.21 o 
   3   4  15       10.79       17.52     18.33 o 
   4   4  15        9.24       12.84     24.68 o 
  -6   5  15       45.17       35.07     37.28 o 
  -5   5  15       21.27      -11.85     30.88 o 
  -4   5  15       23.59        5.48     18.10 o 
  -3   5  15       23.39      -10.28     26.00 o 
  -2   5  15        2.88       -5.19     11.89 o 
  -1   5  15        0.01       -9.69     10.07 o 
   0   5  15       84.32       93.38     24.77 o 
   1   5  15        8.13       24.16     20.44 o 
   2   5  15        0.04       28.37     20.41 o 
   3   5  15      310.31      352.21     43.11 o 
   4   5  15        0.21      -11.49     11.49 o 
  -5   6  15       35.18       20.00     30.90 o 
  -4   6  15        0.47      -11.25     11.25 o 
  -3   6  15      236.47      313.09     49.17 o 
  -2   6  15      154.61      -17.06     19.05 o 
  -1   6  15        2.65       -7.22     10.96 o 
   0   6  15       19.74       49.84     16.52 o 
   1   6  15        6.44        5.75     17.09 o 
   2   6  15        6.38       -9.40     16.00 o 
   3   6  15       25.65       -2.19     25.02 o 
   4   6  15        0.81        1.14     29.72 o 
  -5   7  15       90.12       -0.01     53.12 o 
  -4   7  15        0.02      -14.68     14.68 o 
  -3   7  15        5.72      -13.80     13.80 o 
  -2   7  15       30.00       66.57     19.67 o 
  -1   7  15       53.41       58.54     18.01 o 
   0   7  15        0.18       -9.27     12.43 o 
   1   7  15       50.22       55.15     26.09 o 
   2   7  15       21.60       23.16     23.31 o 
   3   7  15        2.22      -11.70     11.70 o 
  -4   8  15        1.36      -18.34     18.34 o 
  -3   8  15        1.24      -14.78     14.78 o 
  -2   8  15       23.16       14.36     22.94 o 
  -1   8  15       17.24       24.50     15.98 o 
   0   8  15       50.59       75.09     20.30 o 
   1   8  15        0.67      -13.62     20.13 o 
   2   8  15        6.17        9.41     20.89 o 
  -3   9  15       36.84      -11.32     23.49 o 
  -2   9  15        0.74       -6.36     43.33 o 
  -1   9  15        0.62       13.02     11.91 o 
   0   9  15       23.12       47.41     20.32 o 
   1   9  15        4.25        8.68     18.56 o 
   2   9  15       36.46        7.11     24.36 o 
  -2  10  15       55.41       77.92     31.81 o 
  -1  10  15        6.90       -2.12     18.02 o 
   0  10  15        0.98       -2.51     17.83 o 
  -6   0  16       22.27       14.55     10.11 o 
  -4   0  16        5.47      -23.03     23.03 o 
  -3   0  16        5.58        5.35     23.10 o 
  -2   0  16       11.36       60.69     29.27 o 
  -1   0  16        5.24      -14.29     14.29 o 
   0   0  16       91.05       15.01     19.12 o 
   1   0  16        2.44        4.70      7.57 o 
   2   0  16      190.64      276.02     52.30 o 
   3   0  16       54.90        3.98     32.17 o 
   4   0  16        0.07      -32.56     32.56 o 
  -6   1  16       10.82       10.80     15.06 o 
  -5   1  16       15.06        9.62     32.66 o 
  -4   1  16       10.71       -1.59     17.98 o 
  -3   1  16       39.30       49.91     28.84 o 
  -2   1  16       15.41       -1.34     15.45 o 
  -1   1  16       29.64       12.92     22.89 o 
   0   1  16       30.29      -10.87     12.04 o 
   1   1  16        0.28       -0.33      7.41 o 
   2   1  16       15.83       23.08     21.04 o 
   3   1  16        0.65      -13.75     13.75 o 
   4   1  16       76.90       82.52     35.04 o 
  -5   2  16       61.49       43.64     34.31 o 
  -4   2  16        8.82        5.69     17.92 o 
  -3   2  16       28.38       22.29     18.19 o 
  -2   2  16       56.67       44.78     25.17 o 
  -1   2  16        1.63        4.88     13.42 o 
   0   2  16       30.00       12.80     12.03 o 
   1   2  16       70.07      107.31     36.51 o 
   2   2  16       14.99      -16.33     17.52 o 
   3   2  16       50.47       65.82     21.02 o 
  -5   3  16        2.46       -4.88     38.68 o 
  -4   3  16      111.05      163.56     45.94 o 
  -3   3  16       27.61       10.27     21.45 o 
  -2   3  16       12.69       -3.21     12.41 o 
  -1   3  16      112.59       36.83     78.12 o 
   0   3  16       15.11       -0.13      7.73 o 
   1   3  16        0.65        0.08     17.13 o 
   2   3  16        3.75        5.98     19.11 o 
   3   3  16       66.10       46.52     24.14 o 
  -5   4  16        0.29       -3.12     27.87 o 
  -4   4  16        0.02       16.88     31.27 o 
  -3   4  16        0.75      -13.25     13.25 o 
  -2   4  16        0.57       -4.81     14.32 o 
  -1   4  16       44.02      100.42     28.84 o 
   0   4  16        0.87      -21.90     26.66 o 
   1   4  16      109.84      169.13     31.68 o 
   2   4  16       36.85       83.94     25.28 o 
   3   4  16        0.03       -2.31     21.20 o 
  -5   5  16       53.48       60.08     35.02 o 
  -4   5  16       17.12       -5.88     31.22 o 
  -3   5  16        6.81      -15.11     15.11 o 
  -2   5  16       10.60       -1.54      9.71 o 
  -1   5  16       11.11      -10.15     10.15 o 
   0   5  16       49.73       64.75     25.76 o 
   1   5  16       29.44       51.55     23.93 o 
   2   5  16        3.59      -10.38     19.61 o 
   3   5  16       19.54       46.13     26.94 o 
  -4   6  16       25.50      -13.29     44.47 o 
  -3   6  16       22.83      -12.30     12.30 o 
  -2   6  16       71.85       10.33     41.68 o 
  -1   6  16       12.73       -9.79      9.79 o 
   0   6  16        7.22      -10.67     30.36 o 
   1   6  16        8.88       36.55     20.76 o 
   2   6  16       16.68       30.33     23.40 o 
  -4   7  16       43.81      -14.75     14.75 o 
  -3   7  16        0.06      -14.75     14.75 o 
  -2   7  16       25.94      -12.01     12.01 o 
  -1   7  16        0.10        3.96     18.18 o 
   0   7  16        4.80        5.11     16.81 o 
   1   7  16       20.11        3.50     24.43 o 
   2   7  16        0.26      -29.43     32.30 o 
  -2   8  16       12.83      -13.93     13.93 o 
  -1   8  16        7.64      -10.50     13.64 o 
   0   8  16        4.61       16.69     25.40 o 
  -4   1  17       34.92        0.58     18.78 o 
  -3   1  17        0.79       17.42     20.55 o 
  -2   1  17       32.60       13.58     31.19 o 
  -1   1  17        8.19       -6.25      6.25 o 
   0   1  17       79.96      -11.22     11.22 o 
   1   1  17       47.58        1.32      7.17 o 
   2   1  17       19.24       33.02     29.07 o 
  -4   2  17        6.27      -31.68     31.68 o 
  -3   2  17        0.56      -17.28     17.28 o 
  -2   2  17       33.65        5.23     11.31 o 
  -1   2  17        0.01       -9.78      9.78 o 
   0   2  17        0.14        3.37      7.46 o 
   1   2  17       20.79      -10.67     10.67 o 
   2   2  17       60.97       62.59     23.01 o 
  -4   3  17        1.21        1.60     37.16 o 
  -3   3  17        8.41       -5.60     15.48 o 
  -2   3  17       12.75       -4.82      9.55 o 
  -1   3  17        3.39       -1.90      9.33 o 
   0   3  17       17.27       -3.42      9.17 o 
   1   3  17        1.20      -19.64     23.16 o 
   2   3  17       19.59       58.86     26.56 o 
  -4   4  17        2.24       59.22     35.11 o 
  -3   4  17       45.26       -8.81     11.19 o 
  -2   4  17        3.58       -7.56      9.23 o 
  -1   4  17        0.04       -8.04     27.75 o 
   0   4  17        0.80       -9.53      9.53 o 
   1   4  17       33.88       15.69     19.50 o 
  -3   5  17       16.02      -12.23     13.51 o 
  -2   5  17       29.22        1.78     36.15 o 
  -1   5  17        9.78       -8.06     15.09 o 
   0   5  17       21.03      -16.97     16.97 o 
   1   5  17       15.62       47.53     26.42 o 
  -2   6  17       22.55      -13.51     13.51 o 
  -1   6  17        0.01      -11.84     11.84 o 
   0   6  17       34.50        6.26     36.84 o 
  -2   0  18       41.58       59.90     34.65 o 
  -1   0  18       17.21        1.37     11.19 o 
   0   0  18        3.22        4.73     13.25 o 
  -2   1  18        0.02        2.70     19.44 o 
  -1   1  18        4.19       -1.07     10.44 o 
  -1   2  18       30.34       -2.20     42.19 o 
                                                 
